# Supplementary material for: 3,5-Di-O-benzoyl-1,2-O-isopropyl­idene-α-d-ribo-hexos-3-ulo-1,4:3,6-difuran­ose
Source: Acta Crystallogr Sect E Struct Rep Online. 2011 Jun 25;67(Pt 7):o1800. doi: 10.1107/S1600536811024317 (PMC3151936; doi:10.1107/S1600536811024317)
Supplement: Supplementary file 1 [file e-67-o1800-sup1.cif]

##############################################################################
#                                                                            #
# This CIF contains the data in a paper accepted for publication in          #
# Acta Crystallographica Section E. It conforms to the requirements of       #
# Notes for Authors for Acta Crystallographica Section E, and has been       #
# peer reviewed under the auspices of the IUCr Commission on Journals.       #
#                                                                            #
# Full details of the Crystallographic Information File format               #
# are given in the paper "The Crystallographic Information File (CIF):       #
# a New Standard Archive File for Crystallography" by S. R. Hall, F. H.      #
# Allen and I. D. Brown [Acta Cryst. (1991), A47, 655-685].                  #
#                                                                            #
# The current version of the core CIF dictionary is obtainable from          #
# ftp://ftp.iucr.org/pub/cif_core.dic.                                       #
#                                                                            #
# Software is freely available for graphical display of the structure(s)     #
# in this CIF. For information consult the CIF software page                 #
# http://www.iucr.org/resources/cif/software.                                #
#                                                                            #
# This file may be used for bona fide research purposes within the           #
# scientific community so long as proper attribution is given to the journal # 
# article from which it was obtained.                                        #
#                                                                            #
##############################################################################
data_I
_audit_creation_method
;
CrysAlisPro, Agilent Technologies,
Version 1.171.34.49 (release 20-01-2011 CrysAlis171 .NET)
(compiled Jan 20 2011,15:58:25)
;
_chemical_name_systematic
;
3,5-Di-<i>O</i>-benzoyl-1,2-<i>O</i>-isopropylidene-
\a-D-<i>ribo</i>-hexos-3-ulo-1,4:3,6-difuranose
;
_chemical_name_common     ?
_chemical_formula_moiety     'C23 H22 O8'
_chemical_formula_sum     'C23 H22 O8'
_chemical_formula_iupac     'C23 H22 O8'
_chemical_formula_weight     426.41
_chemical_melting_point     ?
_chemical_melting_point_gt     459
_chemical_melting_point_lt     460
_space_group_crystal_system     orthorhombic
_space_group_name_H-M_alt     'P 21 21 21'
_space_group_name_Hall     'P 2ac 2ab'
loop_
    _space_group_symop_id
    _space_group_symop_operation_xyz
    1 'x, y, z'
    2 '-x+1/2, -y, z+1/2'
    3 'x+1/2, -y+1/2, -z'
    4 '-x, y+1/2, -z+1/2'
_cell_length_a     6.05837(10)
_cell_length_b     8.33827(14)
_cell_length_c     40.9992(7)
_cell_angle_alpha     90.00
_cell_angle_beta     90.00
_cell_angle_gamma     90.00
_cell_volume     2071.13(6)
_cell_formula_units_Z     4
_cell_measurement_reflns_used     5890
_cell_measurement_theta_min     3.2311
_cell_measurement_theta_max     72.2586
_cell_measurement_temperature     291(2)
_exptl_crystal_description     prism
_exptl_crystal_colour     colourless
_exptl_crystal_size_max     0.30
_exptl_crystal_size_mid     0.30
_exptl_crystal_size_min     0.25
_exptl_crystal_density_diffrn     1.367
_exptl_crystal_density_meas     ?
_exptl_crystal_density_method     'not measured'
_exptl_crystal_F_000     896
_exptl_absorpt_coefficient_mu     0.872
_exptl_absorpt_correction_type     multi-scan
_exptl_absorpt_process_details     '(CrysAlis PRO; Agilent, 2011)'
_exptl_absorpt_correction_T_min     0.7799
_exptl_absorpt_correction_T_max     0.8115
_exptl_special_details
;
;
_diffrn_ambient_temperature     291.0
_diffrn_radiation_type     'Cu K\a'
_diffrn_radiation_wavelength     1.5418
_diffrn_radiation_source     'Enhance (Cu) X-ray Source'
_diffrn_radiation_monochromator     graphite
_diffrn_measurement_device_type     'Agilent Xcalibur Eos Gemini'
_diffrn_measurement_method     \w
_diffrn_detector_area_resol_mean     16.2312
_diffrn_reflns_number     10556
_diffrn_reflns_av_R_equivalents     0.0257
_diffrn_reflns_theta_min     4.31
_diffrn_reflns_theta_max     72.2586
_diffrn_reflns_theta_full     72.41
_diffrn_measured_fraction_theta_max     0.998
_diffrn_measured_fraction_theta_full     0.998
_diffrn_reflns_limit_h_min     -7
_diffrn_reflns_limit_h_max     7
_diffrn_reflns_limit_k_min     -9
_diffrn_reflns_limit_k_max     10
_diffrn_reflns_limit_l_min     -21
_diffrn_reflns_limit_l_max     50
_diffrn_standards_number     0
_diffrn_standards_interval_count     0
_diffrn_standards_interval_time     0
_diffrn_standards_decay_%     0
_refine_special_details
;
Refinement of <i>F</i>^2^ against ALL reflections. The weighted <i>R</i>-factor
<i>wR</i> and goodness of fit <i>S</i> are based on <i>F</i>^2^, conventional
<i>R</i>-factors <i>R</i> are based on <i>F</i>, with <i>F</i> set to zero for
negative <i>F</i>^2^. The threshold expression of <i>F</i>^2^ >
\s(<i>F</i>^2^) is used only for calculating <i>R</i>-factors(gt) <i>etc</i>.
and is not relevant to the choice of reflections for refinement.
<i>R</i>-factors based on <i>F</i>^2^ are statistically about twice as large
as those based on <i>F</i>, and <i>R</i>- factors based on ALL data will be
even larger.
;
_reflns_number_total     2421
_reflns_number_gt     2335
_reflns_threshold_expression     I>2sigma(I)
_refine_ls_structure_factor_coef     Fsqd
_refine_ls_matrix_type     full
_refine_ls_R_factor_all     0.0376
_refine_ls_R_factor_gt     0.0364
_refine_ls_wR_factor_gt     0.0926
_refine_ls_wR_factor_ref     0.0937
_refine_ls_goodness_of_fit_ref     1.061
_refine_ls_restrained_S_all     1.074
_refine_ls_number_reflns     2421
_refine_ls_number_parameters     282
_refine_ls_number_restraints     0
_refine_ls_hydrogen_treatment     constr
_refine_ls_weighting_scheme     calc
_refine_ls_weighting_details
         'calc w=1/[\s^2^(Fo^2^)+(0.0643P)^2^+0.1182P] where P=(Fo^2^+2Fc^2^)/3'
_atom_sites_solution_hydrogens     geom
_atom_sites_solution_primary     direct
_atom_sites_solution_secondary     difmap
_refine_ls_shift/su_max     0.001
_refine_ls_shift/su_mean     0.000
_refine_diff_density_max     0.191
_refine_diff_density_min     -0.263
_refine_ls_extinction_method     none
_refine_ls_abs_structure_details     ?
_refine_ls_abs_structure_Flack     ?
loop_
    _atom_type_symbol
    _atom_type_description
    _atom_type_scat_dispersion_real
    _atom_type_scat_dispersion_imag
    _atom_type_scat_source
    'C' 'C' 0.0181 0.0091
                         'International Tables Vol C Tables 4.2.6.8 and 6.1.1.4'
    'H' 'H' 0.0000 0.0000
                         'International Tables Vol C Tables 4.2.6.8 and 6.1.1.4'
    'O' 'O' 0.0492 0.0322
                         'International Tables Vol C Tables 4.2.6.8 and 6.1.1.4'
_computing_data_collection     'CrysAlis PRO (Agilent, 2011)'
_computing_cell_refinement     'CrysAlis PRO (Agilent, 2011)'
_computing_data_reduction     'CrysAlis PRO (Agilent, 2011)'
_computing_structure_solution     'SHELXL97 (Sheldrick, 2008)'
_computing_structure_refinement     'SHELXS97 (Sheldrick, 2008)'
_computing_molecular_graphics
;
OLEX2 (Dolomanov <i>et al.</i>, 2009) and PLATON (Spek, 2009)
;
_computing_publication_material     'OLEX2 (Dolomanov <i>et al.</i>, 2009)'
loop_
    _atom_site_type_symbol
    _atom_site_label
    _atom_site_fract_x
    _atom_site_fract_y
    _atom_site_fract_z
    _atom_site_U_iso_or_equiv
    _atom_site_adp_type
    _atom_site_calc_flag
    _atom_site_refinement_flags
    _atom_site_occupancy
    _atom_site_symmetry_multiplicity
    _atom_site_disorder_assembly
    _atom_site_disorder_group
    O O1 0.7379(3) 1.23548(17) 0.88731(3) 0.0556(4) Uani d . 1 1 . .
    O O2 0.8454(3) 1.07286(15) 0.84526(3) 0.0553(4) Uani d . 1 1 . .
    O O3 0.7285(2) 0.70109(16) 0.88507(3) 0.0458(3) Uani d . 1 1 . .
    O O4 0.4603(2) 1.04625(17) 0.88971(3) 0.0460(3) Uani d . 1 1 . .
    O O5 0.4346(2) 0.82295(17) 0.93608(3) 0.0462(3) Uani d . 1 1 . .
    O O6 0.1023(3) 0.9393(3) 0.94092(4) 0.0694(5) Uani d . 1 1 . .
    O O7 0.6458(2) 0.78758(16) 0.83253(3) 0.0396(3) Uani d . 1 1 . .
    O O8 1.0139(2) 0.75343(19) 0.82694(3) 0.0477(3) Uani d . 1 1 . .
    C C1 0.6881(4) 1.0796(2) 0.89615(4) 0.0436(4) Uani d . 1 1 . .
    H H1 0.7261 1.0586 0.9190 0.052 Uiso calc R 1 1 . .
    C C2 0.8210(3) 0.9737(2) 0.87294(4) 0.0388(3) Uani d . 1 1 . .
    H H2 0.9629 0.9401 0.8822 0.047 Uiso calc R 1 1 . .
    C C3 0.6676(3) 0.8329(2) 0.86608(4) 0.0359(3) Uani d . 1 1 . .
    C C4 0.4365(3) 0.8886(2) 0.87778(4) 0.0395(4) Uani d . 1 1 . .
    H H4 0.3302 0.8855 0.8598 0.047 Uiso calc R 1 1 . .
    C C5 0.3748(4) 0.7633(2) 0.90435(4) 0.0469(4) Uani d . 1 1 . .
    H H5 0.2192 0.7316 0.9032 0.056 Uiso calc R 1 1 . .
    C C6 0.5277(4) 0.6267(2) 0.89661(5) 0.0576(6) Uani d . 1 1 . .
    H H6B 0.5562 0.5628 0.9159 0.069 Uiso calc R 1 1 . .
    H H6A 0.4647 0.5581 0.8799 0.069 Uiso calc R 1 1 . .
    C C7 0.8226(4) 1.2368(2) 0.85457(4) 0.0457(4) Uani d . 1 1 . .
    C C8 0.6599(5) 1.3136(4) 0.83165(6) 0.0666(6) Uani d . 1 1 . .
    H H8C 0.6363 1.4231 0.8380 0.100 Uiso calc R 1 1 . .
    H H8B 0.5225 1.2564 0.8325 0.100 Uiso calc R 1 1 . .
    H H8A 0.7170 1.3102 0.8098 0.100 Uiso calc R 1 1 . .
    C C9 1.0429(4) 1.3199(3) 0.85511(7) 0.0701(6) Uani d . 1 1 . .
    H H9B 1.1420 1.2623 0.8691 0.105 Uiso calc R 1 1 . .
    H H9C 1.0248 1.4273 0.8631 0.105 Uiso calc R 1 1 . .
    H H9A 1.1025 1.3232 0.8334 0.105 Uiso calc R 1 1 . .
    C C10 0.8314(3) 0.7426(2) 0.81616(4) 0.0361(3) Uani d . 1 1 . .
    C C11 0.7740(3) 0.6775(2) 0.78333(4) 0.0369(3) Uani d . 1 1 . .
    C C12 0.9415(4) 0.6641(3) 0.76038(4) 0.0491(4) Uani d . 1 1 . .
    H H12 1.0828 0.7009 0.7652 0.059 Uiso calc R 1 1 . .
    C C13 0.8968(4) 0.5954(3) 0.73032(5) 0.0582(5) Uani d . 1 1 . .
    H H13 1.0080 0.5875 0.7148 0.070 Uiso calc R 1 1 . .
    C C14 0.6894(5) 0.5390(3) 0.72342(5) 0.0623(6) Uani d . 1 1 . .
    H H14 0.6609 0.4922 0.7033 0.075 Uiso calc R 1 1 . .
    C C15 0.5228(4) 0.5511(3) 0.74619(6) 0.0621(6) Uani d . 1 1 . .
    H H15 0.3831 0.5112 0.7415 0.075 Uiso calc R 1 1 . .
    C C16 0.5637(3) 0.6229(3) 0.77623(5) 0.0479(4) Uani d . 1 1 . .
    H H16 0.4507 0.6341 0.7914 0.057 Uiso calc R 1 1 . .
    C C17 0.2826(3) 0.9126(3) 0.95157(4) 0.0477(4) Uani d . 1 1 . .
    C C18 0.3653(4) 0.9719(2) 0.98356(4) 0.0475(4) Uani d . 1 1 . .
    C C19 0.5728(5) 0.9336(3) 0.99530(5) 0.0605(5) Uani d . 1 1 . .
    H H19 0.6685 0.8707 0.9830 0.073 Uiso calc R 1 1 . .
    C C20 0.6362(6) 0.9909(4) 1.02587(6) 0.0791(8) Uani d . 1 1 . .
    H H20 0.7746 0.9653 1.0342 0.095 Uiso calc R 1 1 . .
    C C21 0.4942(7) 1.0852(4) 1.04379(6) 0.0831(9) Uani d . 1 1 . .
    H H21 0.5379 1.1235 1.0641 0.100 Uiso calc R 1 1 . .
    C C22 0.2893(6) 1.1233(4) 1.03201(6) 0.0788(8) Uani d . 1 1 . .
    H H22 0.1942 1.1865 1.0443 0.095 Uiso calc R 1 1 . .
    C C23 0.2242(5) 1.0674(3) 1.00179(5) 0.0606(6) Uani d . 1 1 . .
    H H23 0.0856 1.0939 0.9936 0.073 Uiso calc R 1 1 . .
loop_
    _atom_site_aniso_label
    _atom_site_aniso_U_11
    _atom_site_aniso_U_22
    _atom_site_aniso_U_33
    _atom_site_aniso_U_12
    _atom_site_aniso_U_13
    _atom_site_aniso_U_23
    O1 0.0844(11) 0.0392(6) 0.0433(7) -0.0017(7) 0.0146(7) -0.0098(5)
    O2 0.0874(11) 0.0392(6) 0.0392(6) -0.0010(7) 0.0204(7) -0.0044(5)
    O3 0.0562(8) 0.0416(6) 0.0396(6) 0.0110(6) 0.0062(6) 0.0031(5)
    O4 0.0521(7) 0.0434(6) 0.0424(6) 0.0123(6) 0.0078(6) -0.0030(5)
    O5 0.0523(7) 0.0552(7) 0.0311(5) 0.0076(6) 0.0072(5) -0.0005(5)
    O6 0.0528(8) 0.1047(14) 0.0508(8) 0.0200(10) -0.0035(7) -0.0178(9)
    O7 0.0390(6) 0.0500(6) 0.0298(5) 0.0027(5) 0.0007(4) -0.0102(5)
    O8 0.0401(6) 0.0607(8) 0.0424(6) 0.0043(6) -0.0024(5) -0.0143(6)
    C1 0.0598(10) 0.0410(8) 0.0299(7) 0.0052(8) 0.0020(8) -0.0058(7)
    C2 0.0439(8) 0.0417(8) 0.0307(7) 0.0037(7) 0.0010(7) -0.0056(6)
    C3 0.0413(8) 0.0388(8) 0.0275(7) 0.0060(7) -0.0009(6) -0.0032(6)
    C4 0.0408(8) 0.0491(9) 0.0286(7) 0.0049(8) 0.0027(6) -0.0056(7)
    C5 0.0541(10) 0.0506(9) 0.0360(8) -0.0012(9) 0.0097(7) -0.0050(7)
    C6 0.0780(15) 0.0425(9) 0.0523(10) 0.0011(10) 0.0217(11) -0.0001(8)
    C7 0.0545(10) 0.0393(8) 0.0435(9) 0.0008(9) 0.0076(8) -0.0036(7)
    C8 0.0701(15) 0.0739(14) 0.0559(12) 0.0172(13) -0.0006(12) -0.0003(11)
    C9 0.0634(14) 0.0671(14) 0.0800(15) -0.0100(13) 0.0069(12) -0.0134(13)
    C10 0.0408(8) 0.0361(7) 0.0315(7) 0.0021(7) 0.0025(7) -0.0039(6)
    C11 0.0454(9) 0.0364(7) 0.0290(6) 0.0051(7) 0.0004(6) -0.0020(6)
    C12 0.0515(10) 0.0567(10) 0.0391(8) 0.0000(9) 0.0066(8) -0.0065(8)
    C13 0.0734(14) 0.0667(12) 0.0346(8) 0.0088(12) 0.0122(9) -0.0097(9)
    C14 0.0805(15) 0.0693(13) 0.0370(8) 0.0155(13) -0.0122(10) -0.0208(9)
    C15 0.0572(12) 0.0734(14) 0.0558(11) 0.0064(12) -0.0127(10) -0.0247(11)
    C16 0.0473(10) 0.0549(10) 0.0414(8) 0.0027(9) -0.0010(8) -0.0117(8)
    C17 0.0512(11) 0.0564(10) 0.0355(8) 0.0069(9) 0.0068(8) 0.0003(8)
    C18 0.0607(11) 0.0502(9) 0.0315(7) 0.0008(9) 0.0058(8) 0.0047(7)
    C19 0.0694(13) 0.0703(13) 0.0420(9) 0.0067(13) -0.0031(10) 0.0033(9)
    C20 0.091(2) 0.0973(19) 0.0493(11) -0.0043(17) -0.0210(13) 0.0079(13)
    C21 0.123(3) 0.0871(18) 0.0391(10) -0.017(2) -0.0067(14) -0.0085(12)
    C22 0.114(2) 0.0735(15) 0.0488(11) -0.0001(17) 0.0131(15) -0.0166(12)
    C23 0.0725(14) 0.0620(12) 0.0473(10) 0.0087(12) 0.0082(10) -0.0061(9)
_geom_special_details
;
 All esds (except the esd in the dihedral angle between two l.s. planes)
 are estimated using the full covariance matrix.  The cell esds are taken
 into account individually in the estimation of esds in distances, angles
 and torsion angles; correlations between esds in cell parameters are only
 used when they are defined by crystal symmetry.  An approximate (isotropic)
 treatment of cell esds is used for estimating esds involving l.s. planes.
;
loop_
    _geom_bond_atom_site_label_1
    _geom_bond_atom_site_label_2
    _geom_bond_site_symmetry_2
    _geom_bond_distance
    _geom_bond_publ_flag
    O1 C1 . 1.382(2) ?
    O1 C7 . 1.437(2) ?
    O2 C2 . 1.412(2) ?
    O2 C7 . 1.426(2) ?
    O3 C3 . 1.397(2) ?
    O3 C6 . 1.445(3) ?
    O4 C4 . 1.410(2) ?
    O4 C1 . 1.432(3) ?
    O5 C17 . 1.346(2) ?
    O5 C5 . 1.439(2) ?
    O6 C17 . 1.197(3) ?
    O7 C10 . 1.362(2) ?
    O7 C3 . 1.4328(17) ?
    O8 C10 . 1.194(2) ?
    C1 C2 . 1.528(2) ?
    C1 H1 . 0.9800 ?
    C2 C3 . 1.523(3) ?
    C2 H2 . 0.9800 ?
    C3 C4 . 1.551(2) ?
    C4 C5 . 1.555(3) ?
    C4 H4 . 0.9800 ?
    C5 C6 . 1.502(3) ?
    C5 H5 . 0.9800 ?
    C6 H6B . 0.9700 ?
    C6 H6A . 0.9700 ?
    C7 C9 . 1.503(3) ?
    C7 C8 . 1.505(3) ?
    C8 H8C . 0.9600 ?
    C8 H8B . 0.9600 ?
    C8 H8A . 0.9600 ?
    C9 H9B . 0.9600 ?
    C9 H9C . 0.9600 ?
    C9 H9A . 0.9600 ?
    C10 C11 . 1.492(2) ?
    C11 C16 . 1.384(3) ?
    C11 C12 . 1.389(3) ?
    C12 C13 . 1.386(3) ?
    C12 H12 . 0.9300 ?
    C13 C14 . 1.371(4) ?
    C13 H13 . 0.9300 ?
    C14 C15 . 1.378(4) ?
    C14 H14 . 0.9300 ?
    C15 C16 . 1.392(3) ?
    C15 H15 . 0.9300 ?
    C16 H16 . 0.9300 ?
    C17 C18 . 1.489(3) ?
    C18 C19 . 1.383(3) ?
    C18 C23 . 1.387(3) ?
    C19 C20 . 1.395(3) ?
    C19 H19 . 0.9300 ?
    C20 C21 . 1.378(5) ?
    C20 H20 . 0.9300 ?
    C21 C22 . 1.369(5) ?
    C21 H21 . 0.9300 ?
    C22 C23 . 1.381(3) ?
    C22 H22 . 0.9300 ?
    C23 H23 . 0.9300 ?
loop_
    _geom_angle_atom_site_label_1
    _geom_angle_atom_site_label_2
    _geom_angle_atom_site_label_3
    _geom_angle_site_symmetry_1
    _geom_angle_site_symmetry_3
    _geom_angle
    _geom_angle_publ_flag
    C1 O1 C7 . . 109.27(13) ?
    C2 O2 C7 . . 109.65(13) ?
    C3 O3 C6 . . 107.35(16) ?
    C4 O4 C1 . . 110.09(14) ?
    C17 O5 C5 . . 116.50(16) ?
    C10 O7 C3 . . 118.02(13) ?
    O1 C1 O4 . . 110.15(17) ?
    O1 C1 C2 . . 105.39(15) ?
    O4 C1 C2 . . 106.30(14) ?
    O1 C1 H1 . . 111.6 ?
    O4 C1 H1 . . 111.6 ?
    C2 C1 H1 . . 111.6 ?
    O2 C2 C3 . . 111.52(14) ?
    O2 C2 C1 . . 102.53(14) ?
    C3 C2 C1 . . 103.82(16) ?
    O2 C2 H2 . . 112.7 ?
    C3 C2 H2 . . 112.7 ?
    C1 C2 H2 . . 112.7 ?
    O3 C3 O7 . . 110.60(13) ?
    O3 C3 C2 . . 110.03(14) ?
    O7 C3 C2 . . 115.89(13) ?
    O3 C3 C4 . . 107.55(14) ?
    O7 C3 C4 . . 107.02(13) ?
    C2 C3 C4 . . 105.26(13) ?
    O4 C4 C3 . . 107.09(15) ?
    O4 C4 C5 . . 114.09(13) ?
    C3 C4 C5 . . 103.45(14) ?
    O4 C4 H4 . . 110.6 ?
    C3 C4 H4 . . 110.6 ?
    C5 C4 H4 . . 110.6 ?
    O5 C5 C6 . . 107.33(18) ?
    O5 C5 C4 . . 109.90(15) ?
    C6 C5 C4 . . 102.30(15) ?
    O5 C5 H5 . . 112.3 ?
    C6 C5 H5 . . 112.3 ?
    C4 C5 H5 . . 112.3 ?
    O3 C6 C5 . . 105.23(16) ?
    O3 C6 H6B . . 110.7 ?
    C5 C6 H6B . . 110.7 ?
    O3 C6 H6A . . 110.7 ?
    C5 C6 H6A . . 110.7 ?
    H6B C6 H6A . . 108.8 ?
    O2 C7 O1 . . 106.09(14) ?
    O2 C7 C9 . . 111.09(19) ?
    O1 C7 C9 . . 107.87(18) ?
    O2 C7 C8 . . 107.70(18) ?
    O1 C7 C8 . . 110.62(18) ?
    C9 C7 C8 . . 113.3(2) ?
    C7 C8 H8C . . 109.5 ?
    C7 C8 H8B . . 109.5 ?
    H8C C8 H8B . . 109.5 ?
    C7 C8 H8A . . 109.5 ?
    H8C C8 H8A . . 109.5 ?
    H8B C8 H8A . . 109.5 ?
    C7 C9 H9B . . 109.5 ?
    C7 C9 H9C . . 109.5 ?
    H9B C9 H9C . . 109.5 ?
    C7 C9 H9A . . 109.5 ?
    H9B C9 H9A . . 109.5 ?
    H9C C9 H9A . . 109.5 ?
    O8 C10 O7 . . 124.12(14) ?
    O8 C10 C11 . . 125.24(15) ?
    O7 C10 C11 . . 110.64(14) ?
    C16 C11 C12 . . 120.26(16) ?
    C16 C11 C10 . . 121.59(15) ?
    C12 C11 C10 . . 118.05(17) ?
    C13 C12 C11 . . 119.6(2) ?
    C13 C12 H12 . . 120.2 ?
    C11 C12 H12 . . 120.2 ?
    C14 C13 C12 . . 120.3(2) ?
    C14 C13 H13 . . 119.9 ?
    C12 C13 H13 . . 119.9 ?
    C13 C14 C15 . . 120.39(18) ?
    C13 C14 H14 . . 119.8 ?
    C15 C14 H14 . . 119.8 ?
    C14 C15 C16 . . 120.0(2) ?
    C14 C15 H15 . . 120.0 ?
    C16 C15 H15 . . 120.0 ?
    C11 C16 C15 . . 119.44(19) ?
    C11 C16 H16 . . 120.3 ?
    C15 C16 H16 . . 120.3 ?
    O6 C17 O5 . . 123.76(18) ?
    O6 C17 C18 . . 124.54(19) ?
    O5 C17 C18 . . 111.69(17) ?
    C19 C18 C23 . . 120.3(2) ?
    C19 C18 C17 . . 122.40(19) ?
    C23 C18 C17 . . 117.3(2) ?
    C18 C19 C20 . . 118.9(3) ?
    C18 C19 H19 . . 120.5 ?
    C20 C19 H19 . . 120.5 ?
    C21 C20 C19 . . 120.2(3) ?
    C21 C20 H20 . . 119.9 ?
    C19 C20 H20 . . 119.9 ?
    C22 C21 C20 . . 120.7(2) ?
    C22 C21 H21 . . 119.7 ?
    C20 C21 H21 . . 119.7 ?
    C21 C22 C23 . . 119.8(3) ?
    C21 C22 H22 . . 120.1 ?
    C23 C22 H22 . . 120.1 ?
    C22 C23 C18 . . 120.1(3) ?
    C22 C23 H23 . . 120.0 ?
    C18 C23 H23 . . 120.0 ?
loop_
    _geom_torsion_atom_site_label_1
    _geom_torsion_atom_site_label_2
    _geom_torsion_atom_site_label_3
    _geom_torsion_atom_site_label_4
    _geom_torsion_site_symmetry_1
    _geom_torsion_site_symmetry_2
    _geom_torsion_site_symmetry_3
    _geom_torsion_site_symmetry_4
    _geom_torsion
    _geom_torsion_publ_flag
    C7 O1 C1 O4 . . . . -93.88(18) ?
    C7 O1 C1 C2 . . . . 20.4(2) ?
    C4 O4 C1 O1 . . . . 141.46(13) ?
    C4 O4 C1 C2 . . . . 27.76(18) ?
    C7 O2 C2 C3 . . . . 133.74(17) ?
    C7 O2 C2 C1 . . . . 23.2(2) ?
    O1 C1 C2 O2 . . . . -26.6(2) ?
    O4 C1 C2 O2 . . . . 90.33(18) ?
    O1 C1 C2 C3 . . . . -142.79(15) ?
    O4 C1 C2 C3 . . . . -25.87(18) ?
    C6 O3 C3 O7 . . . . -91.18(17) ?
    C6 O3 C3 C2 . . . . 139.50(15) ?
    C6 O3 C3 C4 . . . . 25.35(17) ?
    C10 O7 C3 O3 . . . . -66.81(19) ?
    C10 O7 C3 C2 . . . . 59.3(2) ?
    C10 O7 C3 C4 . . . . 176.32(14) ?
    O2 C2 C3 O3 . . . . 149.85(14) ?
    C1 C2 C3 O3 . . . . -100.44(16) ?
    O2 C2 C3 O7 . . . . 23.5(2) ?
    C1 C2 C3 O7 . . . . 133.17(15) ?
    O2 C2 C3 C4 . . . . -94.54(16) ?
    C1 C2 C3 C4 . . . . 15.16(17) ?
    C1 O4 C4 C3 . . . . -17.61(17) ?
    C1 O4 C4 C5 . . . . 96.22(18) ?
    O3 C3 C4 O4 . . . . 117.80(14) ?
    O7 C3 C4 O4 . . . . -123.34(14) ?
    C2 C3 C4 O4 . . . . 0.50(16) ?
    O3 C3 C4 C5 . . . . -3.04(17) ?
    O7 C3 C4 C5 . . . . 115.82(15) ?
    C2 C3 C4 C5 . . . . -120.34(15) ?
    C17 O5 C5 C6 . . . . -161.55(18) ?
    C17 O5 C5 C4 . . . . 87.9(2) ?
    O4 C4 C5 O5 . . . . -21.2(2) ?
    C3 C4 C5 O5 . . . . 94.79(16) ?
    O4 C4 C5 C6 . . . . -134.95(18) ?
    C3 C4 C5 C6 . . . . -18.98(19) ?
    C3 O3 C6 C5 . . . . -38.6(2) ?
    O5 C5 C6 O3 . . . . -81.08(19) ?
    C4 C5 C6 O3 . . . . 34.6(2) ?
    C2 O2 C7 O1 . . . . -11.8(2) ?
    C2 O2 C7 C9 . . . . 105.2(2) ?
    C2 O2 C7 C8 . . . . -130.29(19) ?
    C1 O1 C7 O2 . . . . -6.4(2) ?
    C1 O1 C7 C9 . . . . -125.5(2) ?
    C1 O1 C7 C8 . . . . 110.2(2) ?
    C3 O7 C10 O8 . . . . -7.7(3) ?
    C3 O7 C10 C11 . . . . 171.87(13) ?
    O8 C10 C11 C16 . . . . 159.8(2) ?
    O7 C10 C11 C16 . . . . -19.8(2) ?
    O8 C10 C11 C12 . . . . -16.5(3) ?
    O7 C10 C11 C12 . . . . 163.94(17) ?
    C16 C11 C12 C13 . . . . -0.1(3) ?
    C10 C11 C12 C13 . . . . 176.24(18) ?
    C11 C12 C13 C14 . . . . -0.9(3) ?
    C12 C13 C14 C15 . . . . 0.5(4) ?
    C13 C14 C15 C16 . . . . 0.9(4) ?
    C12 C11 C16 C15 . . . . 1.5(3) ?
    C10 C11 C16 C15 . . . . -174.7(2) ?
    C14 C15 C16 C11 . . . . -1.9(4) ?
    C5 O5 C17 O6 . . . . 2.7(3) ?
    C5 O5 C17 C18 . . . . -178.13(16) ?
    O6 C17 C18 C19 . . . . 177.9(2) ?
    O5 C17 C18 C19 . . . . -1.3(3) ?
    O6 C17 C18 C23 . . . . -1.5(3) ?
    O5 C17 C18 C23 . . . . 179.36(19) ?
    C23 C18 C19 C20 . . . . 0.8(4) ?
    C17 C18 C19 C20 . . . . -178.5(2) ?
    C18 C19 C20 C21 . . . . -0.6(4) ?
    C19 C20 C21 C22 . . . . 0.4(5) ?
    C20 C21 C22 C23 . . . . -0.4(5) ?
    C21 C22 C23 C18 . . . . 0.6(4) ?
    C19 C18 C23 C22 . . . . -0.8(4) ?
    C17 C18 C23 C22 . . . . 178.6(2) ?
loop_
    _geom_hbond_atom_site_label_D
    _geom_hbond_atom_site_label_H
    _geom_hbond_atom_site_label_A
    _geom_hbond_site_symmetry_A
    _geom_hbond_distance_DH
    _geom_hbond_distance_HA
    _geom_hbond_distance_DA
    _geom_hbond_angle_DHA
    _geom_hbond_publ_flag
    C2 H2 O6 1_655 0.98 2.55 3.2793(17) 131 y
    C4 H4 O8 1_455 0.98 2.59 3.4882(16) 153 y
data_global
_journal_date_recd_electronic     2011-06-17
_journal_date_accepted     2011-06-21
_journal_name_full     'Acta Crystallographica, Section E'
_journal_year     2011
_journal_volume     67
_journal_issue      7
_journal_page_first     o1800
_journal_page_last     o1800
_journal_paper_category     QO
_journal_coeditor_code     LW2067
_publ_contact_author_name     'Prof. Hongmin Liu'
_publ_contact_author_address
;  New Drug Reseach & Development Center
   Zhengzhou Univresity
   Zhengzhou 450001
   People's Republic of China
;
_publ_contact_author_email     zqr409@163.com
_publ_contact_author_fax     86-371-67781739
_publ_contact_author_phone     86-371-67781739
_publ_section_title
;\
3,5-Di-<i>O</i>-benzoyl-1,2-<i>O</i>-isopropylidene-\a-<i>D</i>-<i>ribo</i>-\
hexos-3-ulo-1,4:3,6-difuranose
;
loop_
    _publ_author_name
    _publ_author_address
    'Qiurong Zhang'
;  New Drug Reseach & Development Center
   Zhengzhou Univresity
   Zhengzhou 450001
   People's Republic of China
;
    'Xuebin Chen'
;  New Drug Reseach & Development Center
   Zhengzhou Univresity
   Zhengzhou 450001
   People's Republic of China
;
    'Nan Zhu'
;  New Drug Reseach & Development Center
   Zhengzhou Univresity
   Zhengzhou 450001
   People's Republic of China
;
    'Tengfei Jiang'
;  New Drug Reseach & Development Center
   Zhengzhou Univresity
   Zhengzhou 450001
   People's Republic of China
;
    'Hongmin Liu'
;  New Drug Reseach & Development Center
   Zhengzhou Univresity
   Zhengzhou 450001
   People's Republic of China
;
