# Supplementary material for: 3,5-Di-O-benzoyl-1,2-O-isopropyl­idene-α-d-ribo-hexos-3-ulo-1,4:3,6-difuran­ose
Source: Acta Crystallogr Sect E Struct Rep Online. 2011 Jun 25;67(Pt 7):o1800. doi: 10.1107/S1600536811024317 (PMC3151936; doi:10.1107/S1600536811024317)
Supplement: Supplementary file 2 [file e-67-o1800-Isup2.hkl]

# 
# h,k,l, Fc-squared, Fo-squared, sigma(Fo-squared) and status flag 
# 
data_I
_shelx_title ' 20110579 in P212121 19' 
_shelx_refln_list_code          4 
_shelx_F_calc_maximum      159.10 
_exptl_crystal_F_000       896.00 
_reflns_d_resolution_high  0.8087 
 
loop_ 
 _symmetry_equiv_pos_as_xyz 
 'x, y, z' 
 '-x+1/2, -y, z+1/2' 
 'x+1/2, -y+1/2, -z' 
 '-x, y+1/2, -z+1/2' 
 
_cell_length_a     6.0584 
_cell_length_b     8.3383 
_cell_length_c    40.9992 
_cell_angle_alpha  90.000 
_cell_angle_beta   90.000 
_cell_angle_gamma  90.000 
 
_shelx_F_squared_multiplier     1.000 
 
loop_ 
 _refln_index_h 
 _refln_index_k 
 _refln_index_l 
 _refln_F_squared_calc 
 _refln_F_squared_meas 
 _refln_F_squared_sigma 
 _refln_observed_status 
   2   0   0       46.75       41.74      3.18 o 
   6   0   0       43.11       44.05      3.64 o 
   1   1   0     3771.39     3632.54     75.44 o 
   2   1   0      202.45      191.04      4.66 o 
   3   1   0      607.58      676.00     14.33 o 
   4   1   0       85.08       98.19      7.21 o 
   5   1   0      707.94      608.00     11.80 o 
   6   1   0        7.11        7.01      1.17 o 
   7   1   0        6.00        3.85      1.01 o 
   0   2   0      278.23      348.47     11.62 o 
   1   2   0        2.29        3.72      1.15 o 
   2   2   0      901.93      904.32     23.79 o 
   3   2   0     2087.06     2160.67     51.60 o 
   4   2   0      126.51      122.52      8.38 o 
   5   2   0       75.36       71.16      1.87 o 
   6   2   0        9.45       10.22      1.31 o 
   7   2   0        1.50        2.34      0.61 o 
   1   3   0     1235.22     1384.29     44.51 o 
   2   3   0      343.05      374.19     14.40 o 
   3   3   0        0.44        0.51      1.94 o 
   4   3   0      327.66      308.79     23.61 o 
   5   3   0      237.22      215.60      3.56 o 
   6   3   0        3.79        6.12      1.06 o 
   7   3   0        1.40        4.07      0.90 o 
   0   4   0      808.69      873.22     24.83 o 
   1   4   0     2243.37     2227.52     53.68 o 
   2   4   0      822.91      898.58     27.60 o 
   3   4   0        9.56       13.04      3.23 o 
   4   4   0       88.48       80.86      5.39 o 
   5   4   0       23.57       24.75      1.58 o 
   6   4   0      148.70      150.90      3.48 o 
   1   5   0       16.11       19.05      3.75 o 
   2   5   0      101.38       86.83      7.61 o 
   3   5   0       75.29       82.34      5.67 o 
   4   5   0      485.20      459.05     11.48 o 
   5   5   0        0.16        0.82      0.82 o 
   6   5   0       23.44       24.73      1.47 o 
   0   6   0     1190.64     1157.18     34.85 o 
   1   6   0        8.40        6.16      2.70 o 
   2   6   0       13.63       17.35      4.04 o 
   3   6   0      169.93      174.98      4.10 o 
   4   6   0       15.28       16.50      1.71 o 
   5   6   0       15.45       11.21      1.33 o 
   6   6   0        5.36        5.39      0.63 o 
   1   7   0       13.94       12.92      0.85 o 
   2   7   0        3.27        4.19      0.81 o 
   3   7   0       39.90       45.53      2.68 o 
   4   7   0       14.47       17.24      2.36 o 
   5   7   0        2.96        4.01      0.85 o 
   0   8   0       84.23       86.78      5.91 o 
   1   8   0       51.27       47.99      1.81 o 
   2   8   0       15.04       15.05      1.38 o 
   3   8   0       22.77       22.39      1.63 o 
   4   8   0        2.72        0.62      0.48 o 
   1   9   0        3.69        3.02      0.59 o 
   2   9   0        1.19        0.71      0.62 o 
   3   9   0       12.35       13.92      1.62 o 
   0  10   0       30.83       33.69      2.14 o 
   1  10   0       18.75       17.17      1.03 o 
   1   0   1      516.82      469.98      8.12 o 
   2   0   1       67.82       71.29      4.31 o 
   3   0   1       78.54       76.24      5.26 o 
   4   0   1        6.41        5.77      1.88 o 
   5   0   1        0.92        2.34      1.08 o 
   6   0   1        9.45       11.11      1.40 o 
   7   0   1        1.08        0.75      0.62 o 
   0   1   1     3542.03     3477.86     51.26 o 
   1   1   1     4449.11     4352.38     63.50 o 
   2   1   1     2042.78     2098.54     26.66 o 
   3   1   1       72.29       67.08      2.51 o 
   4   1   1      115.12      120.12      5.70 o 
   5   1   1       11.54        9.75      0.59 o 
   6   1   1       84.56       82.37      2.15 o 
   7   1   1        6.28        8.61      1.50 o 
   0   2   1     2935.45     3134.93     48.37 o 
   1   2   1     1414.01     1340.99     28.19 o 
   2   2   1       27.67       20.62      1.80 o 
   3   2   1     1476.97     1507.59     27.07 o 
   4   2   1      264.93      260.68     11.72 o 
   5   2   1      310.26      265.97      5.35 o 
   6   2   1       45.01       43.82      1.52 o 
   7   2   1        6.12        7.00      0.71 o 
   0   3   1      330.77      348.78      9.29 o 
   1   3   1      215.72      218.06      4.39 o 
   2   3   1      204.64      232.61     15.34 o 
   3   3   1      141.38      160.66      4.70 o 
   4   3   1      186.17      183.20      5.68 o 
   5   3   1      125.61      125.74      2.29 o 
   6   3   1       47.82       49.38      1.99 o 
   7   3   1        5.23        6.33      0.84 o 
   0   4   1     1681.85     1741.26     30.19 o 
   1   4   1      195.71      211.96      5.87 o 
   2   4   1      415.18      441.93     12.17 o 
   3   4   1       18.84       26.43      3.06 o 
   4   4   1      164.86      139.28      3.47 o 
   5   4   1      400.83      377.77      4.57 o 
   6   4   1       84.01       83.34      2.18 o 
   0   5   1      104.01      113.76      5.55 o 
   1   5   1      408.92      432.68     12.34 o 
   2   5   1        5.54        6.32      3.27 o 
   3   5   1        0.54        2.54      2.42 o 
   4   5   1      141.63      126.32      2.44 o 
   5   5   1       88.70       96.70      2.67 o 
   6   5   1        1.65        1.60      0.36 o 
   0   6   1       36.22       40.61      3.71 o 
   1   6   1      164.17      164.82      7.71 o 
   2   6   1      124.39      118.56      6.78 o 
   3   6   1      133.85      127.58      2.24 o 
   4   6   1      196.02      190.91      4.62 o 
   5   6   1        7.42        6.84      0.79 o 
   6   6   1        1.70        2.10      0.33 o 
   0   7   1       81.86       80.17      2.34 o 
   1   7   1      339.22      313.03      3.37 o 
   2   7   1      201.25      196.49      3.07 o 
   3   7   1       47.94       39.12      1.72 o 
   4   7   1       11.57       12.26      0.98 o 
   5   7   1       29.97       28.10      1.08 o 
   0   8   1        7.08        6.83      0.82 o 
   1   8   1      145.04      145.52      2.20 o 
   2   8   1      126.84      118.72      2.35 o 
   3   8   1       44.82       43.28      1.37 o 
   4   8   1       26.90       29.29      1.49 o 
   0   9   1       12.94       12.10      0.92 o 
   1   9   1       11.14       11.19      0.62 o 
   2   9   1        8.36        8.09      0.70 o 
   3   9   1       26.35       28.74      1.81 o 
   0  10   1        0.29       -0.02      0.42 o 
   1  10   1        2.03        2.32      0.47 o 
   1   0   2    18078.12    13947.33    360.91 o 
   2   0   2      635.92      701.91     45.67 o 
   3   0   2     5889.92     6443.16     96.42 o 
   4   0   2       10.54       11.18      2.58 o 
   5   0   2      693.32      561.11      8.04 o 
   6   0   2      101.92       91.34      3.65 o 
   7   0   2       25.29       30.81      2.46 o 
   0   1   2    12063.56     9864.56    154.98 o 
   1   1   2     4646.85     4251.40     50.32 o 
   2   1   2      264.95      258.62     10.88 o 
   3   1   2      605.86      668.88     10.05 o 
   4   1   2      236.63      232.69      8.30 o 
   5   1   2       70.57       66.46      1.48 o 
   6   1   2       10.85       10.71      0.85 o 
   7   1   2       10.23       11.38      0.85 o 
   0   2   2     9653.15     9101.42    142.22 o 
   1   2   2     5343.31     4967.87     76.31 o 
   2   2   2      165.43      184.71      4.69 o 
   3   2   2      533.66      642.28     32.04 o 
   4   2   2       86.76       81.98      4.06 o 
   5   2   2        1.47        2.71      0.42 o 
   6   2   2       50.67       49.08      1.72 o 
   7   2   2        5.79        5.51      0.45 o 
   0   3   2     2099.62     2183.90     39.25 o 
   1   3   2      165.04      184.91      3.99 o 
   2   3   2       85.38       82.91      3.44 o 
   3   3   2      450.41      453.45     10.23 o 
   4   3   2      459.76      474.56     11.53 o 
   5   3   2       31.08       29.57      1.03 o 
   6   3   2       40.76       40.99      1.50 o 
   7   3   2        2.67        1.60      0.39 o 
   0   4   2       96.10       81.92      4.09 o 
   1   4   2      483.54      534.67     10.43 o 
   2   4   2       70.34       76.03      4.09 o 
   3   4   2      379.04      380.18     12.19 o 
   4   4   2      392.97      351.54      5.58 o 
   5   4   2       84.12       91.40      1.92 o 
   6   4   2       45.52       47.34      1.33 o 
   0   5   2       41.41       39.36      6.54 o 
   1   5   2     1195.17     1230.07     25.05 o 
   2   5   2      177.22      189.38      6.58 o 
   3   5   2      483.63      468.27     11.82 o 
   4   5   2      137.00      126.33      2.42 o 
   5   5   2       72.96       72.85      1.99 o 
   6   5   2       37.53       42.52      1.22 o 
   0   6   2       40.59       39.78      3.62 o 
   1   6   2       91.63      103.55      6.01 o 
   2   6   2      351.19      338.06     12.04 o 
   3   6   2        5.45        4.70      0.58 o 
   4   6   2      118.74      109.83      2.55 o 
   5   6   2        1.95        1.57      0.54 o 
   6   6   2       23.00       22.71      0.81 o 
   0   7   2      472.95      432.90      6.60 o 
   1   7   2       74.72       69.58      1.47 o 
   2   7   2        7.01        7.67      0.60 o 
   3   7   2        1.84        0.93      0.60 o 
   4   7   2        9.16        9.63      0.87 o 
   5   7   2        3.83        3.89      0.50 o 
   0   8   2        6.14        7.09      0.82 o 
   1   8   2       43.18       39.21      1.10 o 
   2   8   2       25.04       24.63      1.16 o 
   3   8   2       23.37       20.86      1.10 o 
   4   8   2        6.47        7.12      0.68 o 
   0   9   2        2.38        1.86      0.55 o 
   1   9   2       29.75       29.75      0.95 o 
   2   9   2       10.60       13.06      0.85 o 
   3   9   2        7.99        9.25      0.78 o 
   0  10   2        3.59        3.06      0.58 o 
   1  10   2        4.31        5.23      0.72 o 
   1   0   3     2971.96     2866.42     60.15 o 
   2   0   3       67.82       65.45      4.70 o 
   3   0   3        1.63        6.28      1.32 o 
   4   0   3        1.74       -0.40      1.31 o 
   5   0   3       18.73       19.46      1.20 o 
   6   0   3        3.55        2.88      0.94 o 
   7   0   3       38.97       41.90      3.39 o 
   0   1   3     1644.31     1593.48     77.88 o 
   1   1   3     9658.97     8371.91    137.20 o 
   2   1   3      465.43      495.48      7.14 o 
   3   1   3      654.34      756.11     10.98 o 
   4   1   3      202.74      205.75      8.47 o 
   5   1   3       49.93       49.21      1.27 o 
   6   1   3       73.25       71.70      1.99 o 
   7   1   3        4.79        5.99      0.59 o 
   0   2   3    14507.29    13089.72    269.71 o 
   1   2   3     3330.33     3129.14     39.37 o 
   2   2   3     3874.82     4082.45     50.08 o 
   3   2   3      398.43      435.15      9.08 o 
   4   2   3       98.47      115.96      4.91 o 
   5   2   3      197.46      178.71      2.66 o 
   6   2   3       83.96       87.29      2.42 o 
   7   2   3        0.09        0.25      0.30 o 
   0   3   3     3036.89     3158.03     52.82 o 
   1   3   3      955.14     1020.62     18.34 o 
   2   3   3      364.05      387.06      8.39 o 
   3   3   3      306.99      328.02      8.45 o 
   4   3   3      223.62      205.25      6.10 o 
   5   3   3       21.00       20.90      1.00 o 
   6   3   3       75.38       74.14      1.71 o 
   7   3   3       12.51       12.70      0.74 o 
   0   4   3        8.98       77.71     55.58 o 
   1   4   3      213.47      187.32      7.84 o 
   2   4   3      432.38      418.83     12.84 o 
   3   4   3       86.55       90.89      5.58 o 
   4   4   3      156.94      141.43      2.41 o 
   5   4   3      136.50      121.42      2.12 o 
   6   4   3        9.23       12.82      0.70 o 
   0   5   3      631.48      729.40     16.68 o 
   1   5   3      610.72      632.70     15.77 o 
   2   5   3      314.30      319.15      8.84 o 
   3   5   3       87.49       87.67      4.76 o 
   4   5   3       34.35       30.69      1.25 o 
   5   5   3      136.82      130.97      2.48 o 
   6   5   3       31.80       33.34      1.23 o 
   0   6   3       58.61       61.37      4.50 o 
   1   6   3       30.07       37.13      3.70 o 
   2   6   3      344.45      302.61     11.24 o 
   3   6   3      202.79      196.86      4.34 o 
   4   6   3       46.84       46.99      1.63 o 
   5   6   3       19.23       20.15      1.02 o 
   6   6   3       19.76       20.53      0.77 o 
   0   7   3      138.74      139.59      2.82 o 
   1   7   3      180.52      157.87      2.32 o 
   2   7   3      386.09      354.37      4.68 o 
   3   7   3        3.77        3.73      0.82 o 
   4   7   3       10.57        7.96      0.69 o 
   5   7   3        0.35        0.64      0.35 o 
   0   8   3      103.21       95.96      2.91 o 
   1   8   3      132.70      128.88      2.04 o 
   2   8   3      107.16      102.39      2.15 o 
   3   8   3       14.32       17.89      0.90 o 
   4   8   3       32.57       37.28      0.98 o 
   0   9   3       23.78       20.53      1.13 o 
   1   9   3        1.87        2.81      0.43 o 
   2   9   3       18.49       21.47      1.06 o 
   3   9   3        4.32        7.52      0.90 o 
   0  10   3       15.11       12.62      0.94 o 
   1  10   3        3.93        4.22      0.51 o 
   0   0   4     7123.15     5380.56    110.42 o 
   1   0   4    11673.38     9725.59    197.27 o 
   2   0   4      745.96      756.41     13.71 o 
   3   0   4     1552.69     1653.77     23.11 o 
   4   0   4       34.14       53.60      5.52 o 
   5   0   4      193.38      166.55      3.18 o 
   6   0   4      186.24      181.12      5.42 o 
   7   0   4        0.06        1.30      0.62 o 
   0   1   4      277.48      335.87     20.63 o 
   1   1   4    11079.24     9599.87    222.08 o 
   2   1   4      152.55      172.22      3.14 o 
   3   1   4      618.45      634.01     14.08 o 
   4   1   4      241.56      267.87      9.18 o 
   5   1   4      222.53      200.36      3.04 o 
   6   1   4       56.26       50.71      1.96 o 
   7   1   4        8.48       11.15      0.69 o 
   0   2   4    18458.37    15587.14    320.55 o 
   1   2   4     1455.47     1375.46     23.86 o 
   2   2   4     2948.01     2981.98     37.94 o 
   3   2   4      162.30      172.11      8.30 o 
   4   2   4      249.22      260.93      7.69 o 
   5   2   4      166.34      145.37      3.41 o 
   6   2   4       54.07       55.34      1.90 o 
   7   2   4       19.67       22.46      0.80 o 
   0   3   4      973.30     1032.55     15.88 o 
   1   3   4     1365.82     1499.26     16.95 o 
   2   3   4       52.47       42.54      2.52 o 
   3   3   4      212.78      228.43      8.27 o 
   4   3   4       29.20       28.36      2.27 o 
   5   3   4       56.16       56.08      1.80 o 
   6   3   4       61.00       65.49      1.76 o 
   7   3   4        4.34        4.47      0.64 o 
   0   4   4     1860.76     1979.67     33.65 o 
   1   4   4      435.07      478.33     12.64 o 
   2   4   4     1075.02     1070.71     18.15 o 
   3   4   4      325.78      321.22     16.04 o 
   4   4   4      175.08      153.73      2.92 o 
   5   4   4      191.29      170.71      2.76 o 
   6   4   4        9.60       10.71      0.65 o 
   0   5   4      128.44      138.28      6.15 o 
   1   5   4       51.91       51.69      3.87 o 
   2   5   4       96.17       89.17      4.45 o 
   3   5   4       96.43       85.28      4.68 o 
   4   5   4       25.02       23.73      1.01 o 
   5   5   4       18.12       18.33      0.92 o 
   6   5   4        2.41        2.84      0.49 o 
   0   6   4      314.07      284.28     11.28 o 
   1   6   4      104.42      108.97      6.15 o 
   2   6   4      273.71      277.26     10.72 o 
   3   6   4        0.48        1.26      0.48 o 
   4   6   4       30.79       31.14      1.35 o 
   5   6   4       39.72       39.78      1.50 o 
   6   6   4        0.76        0.70      0.39 o 
   0   7   4        0.99        1.13      0.52 o 
   1   7   4       66.90       61.66      1.38 o 
   2   7   4       58.64       55.29      1.27 o 
   3   7   4       22.43       20.18      1.08 o 
   4   7   4        7.12        8.72      0.81 o 
   5   7   4       13.06       14.04      0.98 o 
   0   8   4        9.66       10.55      0.83 o 
   1   8   4       91.44       90.64      1.68 o 
   2   8   4       21.31       18.64      1.05 o 
   3   8   4        1.64        1.96      0.47 o 
   4   8   4       28.12       26.41      0.83 o 
   0   9   4       44.62       47.21      1.65 o 
   1   9   4       31.19       30.65      1.00 o 
   2   9   4       11.10       12.03      1.30 o 
   3   9   4        6.01        8.00      0.68 o 
   0  10   4        2.29        3.79      0.58 o 
   1  10   4        3.09        3.34      0.49 o 
   1   0   5       39.37       45.29      2.44 o 
   2   0   5      946.91      945.54     16.43 o 
   3   0   5      280.68      303.90     13.57 o 
   4   0   5     1436.63     1569.61     42.55 o 
   5   0   5      247.72      210.05      3.75 o 
   6   0   5        6.00        7.08      1.22 o 
   7   0   5        0.02        0.02      0.51 o 
   0   1   5       10.89       18.20      1.01 o 
   1   1   5      342.58      312.67      4.48 o 
   2   1   5      993.32     1019.67     12.16 o 
   3   1   5      339.57      431.06      8.72 o 
   4   1   5       89.11       93.36      3.63 o 
   5   1   5       29.37       26.19      0.96 o 
   6   1   5       28.19       28.01      1.26 o 
   7   1   5        9.21       10.19      0.77 o 
   0   2   5      101.79      113.64      7.40 o 
   1   2   5     3843.98     3777.64     40.93 o 
   2   2   5      402.69      428.17      7.83 o 
   3   2   5     1102.66     1174.54     23.12 o 
   4   2   5       22.96       24.31      4.21 o 
   5   2   5       59.20       60.60      1.35 o 
   6   2   5      116.06      122.84      3.20 o 
   7   2   5        1.85        2.87      0.40 o 
   0   3   5     1410.46     1451.66     24.63 o 
   1   3   5      381.18      395.99      9.44 o 
   2   3   5      135.01      131.96      4.49 o 
   3   3   5      555.04      584.53     14.76 o 
   4   3   5       74.38       75.80      3.65 o 
   5   3   5       78.95       80.71      1.60 o 
   6   3   5       34.77       33.43      1.25 o 
   7   3   5        3.14        4.08      0.75 o 
   0   4   5     1832.05     1883.34     32.30 o 
   1   4   5      606.57      672.06     12.19 o 
   2   4   5       13.72       19.69      1.96 o 
   3   4   5       27.79       35.11      3.60 o 
   4   4   5      108.59       98.21      2.04 o 
   5   4   5       68.63       60.72      1.44 o 
   6   4   5        7.49        9.31      0.60 o 
   0   5   5     1044.46     1092.15     22.32 o 
   1   5   5       92.03       84.62      5.00 o 
   2   5   5      462.19      461.95     11.05 o 
   3   5   5      313.04      306.85     10.22 o 
   4   5   5       28.67       29.23      1.11 o 
   5   5   5       14.86       17.38      0.82 o 
   6   5   5       63.72       64.42      1.33 o 
   0   6   5        5.19        9.18      2.90 o 
   1   6   5      143.60      155.17      7.43 o 
   2   6   5       30.21       24.49      3.13 o 
   3   6   5      252.46      239.15      3.27 o 
   4   6   5       45.25       46.84      1.63 o 
   5   6   5       75.26       82.27      1.89 o 
   6   6   5       28.11       30.40      1.31 o 
   0   7   5       10.88       13.36      0.87 o 
   1   7   5      109.09       99.65      1.77 o 
   2   7   5      177.98      164.30      2.55 o 
   3   7   5       90.35       94.12      2.99 o 
   4   7   5        3.29        2.92      0.51 o 
   5   7   5        7.08        7.32      0.58 o 
   0   8   5      152.61      155.63      3.05 o 
   1   8   5      257.92      248.04      3.03 o 
   2   8   5       83.22       77.32      2.05 o 
   3   8   5       14.70       15.81      0.94 o 
   4   8   5       25.14       25.07      0.80 o 
   0   9   5       26.03       20.90      1.11 o 
   1   9   5        1.38        2.34      0.40 o 
   2   9   5        1.60        2.74      0.55 o 
   3   9   5        1.49        0.74      0.64 o 
   0  10   5        1.08        0.35      0.71 o 
   1  10   5       15.03       14.52      1.05 o 
   0   0   6      321.19      329.13      5.23 o 
   1   0   6    12542.83    10655.43    152.87 o 
   2   0   6     2047.08     2085.20     26.84 o 
   3   0   6      503.66      531.48     12.25 o 
   4   0   6      392.89      334.04     15.05 o 
   5   0   6      223.47      207.72      4.04 o 
   6   0   6      385.91      361.08     11.04 o 
   7   0   6        0.41        0.41      0.54 o 
   0   1   6     2875.25     2703.86     25.74 o 
   1   1   6     2131.69     2198.39     23.63 o 
   2   1   6     1407.00     1520.88     15.60 o 
   3   1   6     2570.82     2885.44     38.48 o 
   4   1   6       26.96       34.53      2.23 o 
   5   1   6      129.65      123.90      2.13 o 
   6   1   6       27.56       24.87      1.19 o 
   7   1   6        8.51        9.19      0.75 o 
   0   2   6     1575.49     1537.25     26.21 o 
   1   2   6     3067.93     3099.40     34.26 o 
   2   2   6     1003.14     1077.21     13.64 o 
   3   2   6      763.72      778.62     14.05 o 
   4   2   6       28.09       29.03      2.93 o 
   5   2   6      334.03      313.54      4.23 o 
   6   2   6      235.08      228.08      3.43 o 
   7   2   6       10.30       10.40      0.64 o 
   0   3   6       36.04       41.67      2.20 o 
   1   3   6     1413.05     1380.22     19.16 o 
   2   3   6      572.66      604.04     11.09 o 
   3   3   6      271.75      295.39      9.71 o 
   4   3   6      138.39      146.32      5.13 o 
   5   3   6      179.74      176.19      2.87 o 
   6   3   6        0.51        0.51      0.43 o 
   7   3   6        0.14        0.39      0.46 o 
   0   4   6     1345.06     1405.54     25.41 o 
   1   4   6     3554.87     3709.73     57.74 o 
   2   4   6      487.05      493.65     10.49 o 
   3   4   6      203.74      203.21      8.63 o 
   4   4   6       18.60       19.39      0.92 o 
   5   4   6       19.20       19.34      0.90 o 
   6   4   6       28.03       30.12      1.01 o 
   0   5   6       35.62       31.29      2.93 o 
   1   5   6      133.91      136.30      6.38 o 
   2   5   6      141.91      161.90      5.18 o 
   3   5   6       42.33       41.23      3.29 o 
   4   5   6       23.61       22.72      1.16 o 
   5   5   6       43.78       39.60      1.20 o 
   6   5   6       13.46       13.16      0.79 o 
   0   6   6      152.48      167.01     10.37 o 
   1   6   6      316.96      323.39     11.16 o 
   2   6   6       43.68       40.63      1.78 o 
   3   6   6      299.61      288.53      3.67 o 
   4   6   6      150.93      142.33      3.94 o 
   5   6   6       42.25       48.25      1.42 o 
   6   6   6        1.30        0.94      0.41 o 
   0   7   6       10.15       11.44      1.00 o 
   1   7   6       62.21       55.94      1.24 o 
   2   7   6       61.99       54.44      1.39 o 
   3   7   6       55.56       56.07      1.76 o 
   4   7   6        8.04        8.79      0.72 o 
   5   7   6       25.18       23.73      0.92 o 
   0   8   6        1.79        1.44      0.52 o 
   1   8   6       26.20       25.26      0.94 o 
   2   8   6        6.33        7.46      0.68 o 
   3   8   6       18.95       17.12      0.98 o 
   4   8   6       27.03       28.97      0.78 o 
   0   9   6        1.06        0.80      0.42 o 
   1   9   6        0.59        1.35      0.43 o 
   2   9   6       44.28       45.53      1.51 o 
   3   9   6        3.82        4.96      0.48 o 
   0  10   6        1.20        3.69      0.92 o 
   1  10   6       10.34       11.02      0.85 o 
   1   0   7    13494.28    11456.24    157.61 o 
   2   0   7      111.28       92.33      2.64 o 
   3   0   7      733.82      801.78     17.89 o 
   4   0   7       27.47       22.26      3.74 o 
   5   0   7      320.00      288.06      7.15 o 
   6   0   7       83.18       82.23      3.53 o 
   7   0   7        0.60        0.71      0.91 o 
   0   1   7     7064.03     6270.56     82.72 o 
   1   1   7     1461.00     1490.66     14.80 o 
   2   1   7        9.62        8.86      0.61 o 
   3   1   7      347.53      371.87      8.28 o 
   4   1   7      404.30      411.32      9.85 o 
   5   1   7      665.92      603.01      7.45 o 
   6   1   7       92.52       93.21      2.26 o 
   7   1   7        7.42        9.06      0.73 o 
   0   2   7    25312.81    19771.45    234.92 o 
   1   2   7     2594.25     2660.00     29.94 o 
   2   2   7     2634.28     2856.74     28.18 o 
   3   2   7       79.56       85.70      3.81 o 
   4   2   7      223.92      217.48      6.08 o 
   5   2   7      130.04      125.39      2.05 o 
   6   2   7        6.75        6.36      0.55 o 
   7   2   7        0.58        0.65      0.33 o 
   0   3   7      260.92      301.97      5.49 o 
   1   3   7     3941.37     3962.83     69.89 o 
   2   3   7       28.52       33.97      2.16 o 
   3   3   7      125.22      134.89      6.30 o 
   4   3   7       66.45       75.24      4.16 o 
   5   3   7       65.35       56.06      1.31 o 
   6   3   7       25.58       25.18      1.09 o 
   7   3   7        5.33        6.35      0.68 o 
   0   4   7        1.64        0.74      0.89 o 
   1   4   7      181.02      163.79      5.04 o 
   2   4   7      595.95      617.26     33.56 o 
   3   4   7       38.99       40.31      3.08 o 
   4   4   7       82.67       71.22      1.76 o 
   5   4   7       61.26       58.78      1.52 o 
   6   4   7        6.93        7.97      0.58 o 
   0   5   7       37.85       31.43      2.89 o 
   1   5   7      362.76      322.44     10.31 o 
   2   5   7      299.20      299.93      8.66 o 
   3   5   7       72.36       77.26      4.43 o 
   4   5   7      260.15      248.34      3.49 o 
   5   5   7       21.40       18.01      0.78 o 
   6   5   7        8.66        8.60      0.55 o 
   0   6   7      621.07      634.74     22.84 o 
   1   6   7      609.88      559.42     27.47 o 
   2   6   7      263.95      260.17      3.85 o 
   3   6   7       23.15       22.94      0.95 o 
   4   6   7        4.59        4.62      0.65 o 
   5   6   7       29.30       31.93      1.04 o 
   0   7   7       10.62       12.50      0.85 o 
   1   7   7      450.70      424.87      4.37 o 
   2   7   7      170.58      162.30      2.98 o 
   3   7   7       56.88       53.83      1.72 o 
   4   7   7       33.37       34.77      1.28 o 
   5   7   7       16.73       17.42      0.64 o 
   0   8   7       24.24       21.76      1.10 o 
   1   8   7      103.84       90.70      1.66 o 
   2   8   7      207.46      202.22      3.20 o 
   3   8   7        0.84        1.59      0.48 o 
   4   8   7        5.73        5.60      0.39 o 
   0   9   7       15.36       13.71      0.79 o 
   1   9   7       25.33       25.64      0.98 o 
   2   9   7       50.31       54.21      1.63 o 
   3   9   7       20.04       22.30      0.88 o 
   0  10   7        0.20        0.60      0.66 o 
   1  10   7       46.51       49.22      1.47 o 
   0   0   8    18899.95    13787.33    210.78 o 
   1   0   8      762.28      702.42     12.11 o 
   2   0   8      329.35      350.98      8.40 o 
   3   0   8      332.31      342.88      9.41 o 
   4   0   8      248.52      255.10     13.11 o 
   5   0   8      757.88      618.33      9.85 o 
   6   0   8        7.57        9.49      1.01 o 
   7   0   8        6.41        6.04      0.96 o 
   0   1   8      727.79      686.05      7.01 o 
   1   1   8      548.09      533.52      6.38 o 
   2   1   8      179.86      179.18      3.78 o 
   3   1   8      943.28     1105.89     15.29 o 
   4   1   8      218.38      228.74      7.03 o 
   5   1   8      200.05      183.77      3.10 o 
   6   1   8       14.58       15.52      0.81 o 
   7   1   8        2.65        3.20      0.55 o 
   0   2   8     4687.83     4664.53     49.43 o 
   1   2   8      262.71      266.55      4.38 o 
   2   2   8     3676.54     3764.02     36.44 o 
   3   2   8      217.42      265.55      7.15 o 
   4   2   8       37.09       33.60      2.32 o 
   5   2   8      715.46      645.07      6.37 o 
   6   2   8      112.51      102.72      1.97 o 
   7   2   8        1.19        1.17      0.45 o 
   0   3   8     1890.77     1920.29     20.02 o 
   1   3   8      605.81      655.45     13.42 o 
   2   3   8      529.34      570.40      9.26 o 
   3   3   8       33.43       34.65      3.19 o 
   4   3   8      137.63      135.98      4.90 o 
   5   3   8      108.58       98.32      1.89 o 
   6   3   8        9.31        7.78      0.74 o 
   7   3   8       10.42       14.19      0.76 o 
   0   4   8        0.51        0.38      0.85 o 
   1   4   8      348.28      364.36     15.01 o 
   2   4   8      753.66      776.78     15.03 o 
   3   4   8      186.14      181.48      8.03 o 
   4   4   8       22.77       22.10      1.01 o 
   5   4   8      110.19      102.94      2.05 o 
   6   4   8        8.34        7.30      0.56 o 
   0   5   8        7.10        8.28      1.70 o 
   1   5   8      195.69      213.86     10.29 o 
   2   5   8      204.95      187.65      5.63 o 
   3   5   8      162.62      151.78      7.20 o 
   4   5   8       66.67       61.98      2.06 o 
   5   5   8        7.52        7.20      0.54 o 
   6   5   8        6.25        7.64      0.75 o 
   0   6   8        6.01        7.31      2.43 o 
   1   6   8      296.13      298.87      8.81 o 
   2   6   8       23.03       21.72      0.82 o 
   3   6   8       73.26       65.45      1.57 o 
   4   6   8       82.39       82.78      2.17 o 
   5   6   8       18.48       17.97      0.90 o 
   0   7   8        0.77        1.04      0.47 o 
   1   7   8      300.10      276.62      3.29 o 
   2   7   8       90.40       91.59      1.61 o 
   3   7   8       78.64       79.64      2.10 o 
   4   7   8       72.82       62.83      1.71 o 
   5   7   8        2.74        3.28      0.34 o 
   0   8   8       11.32        9.06      0.75 o 
   1   8   8       24.52       24.79      0.87 o 
   2   8   8      187.51      194.17      4.12 o 
   3   8   8       86.74       90.94      2.24 o 
   4   8   8       16.59       16.75      0.60 o 
   0   9   8        0.01        0.93      0.51 o 
   1   9   8       30.89       33.19      1.23 o 
   2   9   8       23.31       25.91      1.12 o 
   3   9   8       16.84       17.11      0.74 o 
   0  10   8        4.45        5.67      1.02 o 
   1  10   8       12.70       14.78      0.94 o 
   1   0   9     2010.18     2011.06     25.49 o 
   2   0   9      200.19      258.09      7.00 o 
   3   0   9       48.33       42.79      4.30 o 
   4   0   9      146.22      119.68      8.78 o 
   5   0   9       28.62       32.84      1.38 o 
   6   0   9       52.27       52.54      2.18 o 
   7   0   9        2.92        4.59      0.86 o 
   0   1   9       50.85       42.94      1.30 o 
   1   1   9      855.57      943.58      8.84 o 
   2   1   9      999.64     1050.22     12.02 o 
   3   1   9      845.40      955.69     13.78 o 
   4   1   9       78.00       84.62      4.16 o 
   5   1   9       76.57       74.62      1.85 o 
   6   1   9       27.33       24.46      0.98 o 
   7   1   9        0.32       -0.43      0.43 o 
   0   2   9     1293.86     1261.14     13.72 o 
   1   2   9      179.35      175.09      3.12 o 
   2   2   9      251.58      315.11      5.00 o 
   3   2   9      469.69      469.88     10.17 o 
   4   2   9       84.99       81.88      3.64 o 
   5   2   9       77.62       80.86      1.61 o 
   6   2   9       27.32       25.88      1.07 o 
   7   2   9        2.87        3.50      0.44 o 
   0   3   9      256.54      283.13      5.69 o 
   1   3   9     2253.72     2279.50     39.44 o 
   2   3   9     2023.09     2240.89     62.42 o 
   3   3   9       49.01       44.71      3.64 o 
   4   3   9       19.48       16.40      1.72 o 
   5   3   9       38.14       33.92      1.03 o 
   6   3   9       35.55       34.63      1.45 o 
   7   3   9       12.20       12.56      0.89 o 
   0   4   9       66.96       75.97      3.93 o 
   1   4   9     4883.65     5051.54     63.65 o 
   2   4   9      851.74      854.08     13.21 o 
   3   4   9      201.95      181.13      8.02 o 
   4   4   9       12.62        9.31      0.75 o 
   5   4   9       13.81       12.75      0.70 o 
   6   4   9        7.72        6.63      0.53 o 
   0   5   9     2905.52     2830.48     63.46 o 
   1   5   9      127.66      142.45      8.40 o 
   2   5   9       11.19       11.85      1.31 o 
   3   5   9       25.87       25.83      1.85 o 
   4   5   9      199.20      187.44      4.05 o 
   5   5   9       25.19       22.71      0.87 o 
   6   5   9        1.66        1.66      0.33 o 
   0   6   9      146.37      135.37      9.13 o 
   1   6   9       33.62       34.26      2.88 o 
   2   6   9      166.17      162.55      3.07 o 
   3   6   9      418.53      410.58      6.10 o 
   4   6   9      202.74      208.35      3.68 o 
   5   6   9       59.13       59.68      1.32 o 
   0   7   9       68.33       65.19      3.47 o 
   1   7   9      238.56      233.35      3.02 o 
   2   7   9      376.74      375.75      4.78 o 
   3   7   9       19.96       21.27      1.10 o 
   4   7   9       25.56       24.98      1.08 o 
   5   7   9        0.85        1.41      0.28 o 
   0   8   9       27.65       27.24      1.60 o 
   1   8   9       63.32       60.44      1.33 o 
   2   8   9       31.18       32.77      1.30 o 
   3   8   9        4.71        5.65      0.65 o 
   4   8   9       12.61       14.12      0.54 o 
   0   9   9        1.84        1.91      0.59 o 
   1   9   9       53.82       55.02      1.52 o 
   2   9   9       11.65       12.08      0.79 o 
   3   9   9        4.85        5.77      0.55 o 
   0  10   9        1.48        1.26      0.72 o 
   1  10   9       12.20       11.25      0.69 o 
   0   0  10     1276.52     1242.82     16.67 o 
   1   0  10      274.03      291.61      6.32 o 
   2   0  10     1473.13     1544.81     26.43 o 
   3   0  10      792.71      853.71     26.42 o 
   4   0  10      358.45      365.61     16.50 o 
   5   0  10      487.80      486.39      7.30 o 
   6   0  10       29.13       28.30      2.09 o 
   7   0  10        1.05        1.36      0.57 o 
   0   1  10      406.39      394.06      5.31 o 
   1   1  10     1788.33     1791.89     16.22 o 
   2   1  10      591.67      671.98      9.79 o 
   3   1  10       67.11       77.68      2.99 o 
   4   1  10      763.81      709.24     20.06 o 
   5   1  10       79.66       82.54      1.90 o 
   6   1  10      100.33       91.48      1.89 o 
   7   1  10        6.13        7.52      0.69 o 
   0   2  10        1.39        1.77      0.46 o 
   1   2  10     2036.23     2123.73     18.15 o 
   2   2  10     1745.88     1862.27     19.59 o 
   3   2  10      290.30      312.93      6.88 o 
   4   2  10       24.38       22.68      3.74 o 
   5   2  10      342.07      298.25      3.67 o 
   6   2  10       16.49       15.32      0.85 o 
   7   2  10        1.24        0.99      0.34 o 
   0   3  10     3482.43     3497.36     43.51 o 
   1   3  10       92.98      111.53      3.18 o 
   2   3  10       18.09       19.57      1.45 o 
   3   3  10       76.98       83.17      7.97 o 
   4   3  10       86.82       80.48      4.39 o 
   5   3  10      302.75      289.38      4.66 o 
   6   3  10       13.74       12.60      0.67 o 
   7   3  10       14.09       16.51      1.41 o 
   0   4  10      580.35      622.05     13.75 o 
   1   4  10      441.91      437.09      8.03 o 
   2   4  10      272.29      278.89      6.43 o 
   3   4  10       80.13       96.21     11.11 o 
   4   4  10       23.34       22.99      1.19 o 
   5   4  10       59.93       57.78      1.40 o 
   6   4  10       11.96       12.21      0.91 o 
   0   5  10      260.40      238.81      8.28 o 
   1   5  10      417.19      404.39     13.57 o 
   2   5  10      677.65      696.29     11.63 o 
   3   5  10      136.40      124.37      2.04 o 
   4   5  10       19.26       17.37      0.98 o 
   5   5  10        9.37        9.09      0.72 o 
   6   5  10       33.45       38.91      1.07 o 
   0   6  10       89.38       83.29      5.34 o 
   1   6  10       94.61       91.35      5.45 o 
   2   6  10       15.75       15.39      0.80 o 
   3   6  10       26.23       28.33      1.02 o 
   4   6  10      165.97      167.76      3.21 o 
   5   6  10        1.87        3.05      0.39 o 
   0   7  10        0.08        2.45      1.09 o 
   1   7  10      380.90      359.41      4.52 o 
   2   7  10      128.31      120.25      1.96 o 
   3   7  10       33.02       35.36      1.25 o 
   4   7  10       16.77       15.72      0.88 o 
   5   7  10       13.57       14.23      0.60 o 
   0   8  10       59.60       56.04      1.93 o 
   1   8  10        2.33        2.19      0.41 o 
   2   8  10      112.79      104.48      1.97 o 
   3   8  10       49.59       44.77      1.51 o 
   4   8  10       20.19       21.08      0.64 o 
   0   9  10        0.14        0.42      0.55 o 
   1   9  10        7.80        8.25      0.89 o 
   2   9  10        3.98        3.88      0.65 o 
   3   9  10       31.05       29.22      1.10 o 
   0  10  10        5.71        4.21      0.90 o 
   1  10  10        1.08        2.85      0.81 o 
   1   0  11     4742.04     4742.80     70.17 o 
   2   0  11      393.03      389.67      9.48 o 
   3   0  11       94.90      104.97      4.97 o 
   4   0  11      241.76      247.15     13.29 o 
   5   0  11        4.02        4.25      0.64 o 
   6   0  11      223.28      215.73      5.82 o 
   7   0  11       12.96       13.39      1.07 o 
   0   1  11     1333.54     1290.19     16.12 o 
   1   1  11      178.15      187.96      2.54 o 
   2   1  11     1283.99     1407.48     15.55 o 
   3   1  11       80.00       86.48      3.85 o 
   4   1  11      189.06      189.83      6.52 o 
   5   1  11      190.06      187.30      4.62 o 
   6   1  11      111.26      104.32      2.46 o 
   7   1  11        5.80        5.83      0.63 o 
   0   2  11     1846.13     1845.49     21.51 o 
   1   2  11      791.72      886.79      8.73 o 
   2   2  11      197.74      221.15      4.17 o 
   3   2  11      387.72      386.48      7.90 o 
   4   2  11      270.71      263.96      8.06 o 
   5   2  11      340.11      302.36      3.71 o 
   6   2  11       12.04       10.79      0.74 o 
   7   2  11        2.63        2.17      0.38 o 
   0   3  11     2512.65     2714.58     34.08 o 
   1   3  11     1052.39     1100.24     12.96 o 
   2   3  11     1016.30     1106.73     15.36 o 
   3   3  11       55.17       57.20      4.19 o 
   4   3  11        0.95        1.46      0.89 o 
   5   3  11       30.67       34.32      1.03 o 
   6   3  11       24.11       25.27      0.99 o 
   0   4  11     2357.54     2425.54     37.67 o 
   1   4  11      146.92      141.30      3.55 o 
   2   4  11      313.78      341.83      7.31 o 
   3   4  11        1.68        5.62      1.28 o 
   4   4  11        2.68        1.66      0.50 o 
   5   4  11        9.93        9.68      0.60 o 
   6   4  11        0.20        0.00      0.37 o 
   0   5  11     1477.96     1535.53     50.83 o 
   1   5  11       30.74       30.49      2.21 o 
   2   5  11      186.53      189.14      4.59 o 
   3   5  11      105.24      103.09      1.93 o 
   4   5  11      244.65      232.92      5.94 o 
   5   5  11       23.79       21.43      0.84 o 
   6   5  11       23.98       26.09      0.86 o 
   0   6  11      478.52      489.24     14.20 o 
   1   6  11      252.60      233.44      6.67 o 
   2   6  11       70.33       69.21      1.35 o 
   3   6  11       46.42       46.85      1.34 o 
   4   6  11        8.55        8.95      0.78 o 
   5   6  11        9.27       13.08      0.68 o 
   0   7  11      460.35      434.68      7.76 o 
   1   7  11      270.47      239.20      3.28 o 
   2   7  11       37.74       41.36      1.11 o 
   3   7  11       57.97       63.43      1.67 o 
   4   7  11        3.65        3.85      0.51 o 
   5   7  11       19.38       20.89      0.73 o 
   0   8  11       28.39       25.36      1.32 o 
   1   8  11       39.00       39.76      1.14 o 
   2   8  11      111.92       99.49      1.91 o 
   3   8  11       27.31       28.72      1.19 o 
   4   8  11        6.84        7.97      0.50 o 
   0   9  11       67.49       73.24      2.34 o 
   1   9  11       49.29       47.67      1.40 o 
   2   9  11       57.00       65.67      2.51 o 
   3   9  11       40.43       42.24      1.31 o 
   0  10  11        1.10        1.68      0.70 o 
   0   0  12      164.17      149.56      5.06 o 
   1   0  12     1842.70     1765.18     34.49 o 
   2   0  12     2005.20     2122.91     35.09 o 
   3   0  12      241.85      326.22      9.62 o 
   4   0  12      408.95      420.12     18.24 o 
   5   0  12      127.65      131.77      3.13 o 
   6   0  12       66.39       64.91      2.44 o 
   7   0  12       10.09       13.90      1.09 o 
   0   1  12     1828.85     1815.51     17.08 o 
   1   1  12     2195.25     2112.70     16.01 o 
   2   1  12      752.86      749.25     13.83 o 
   3   1  12       34.86       42.07      2.23 o 
   4   1  12      132.88      123.90      5.25 o 
   5   1  12      105.27       98.69      2.18 o 
   6   1  12        4.53        5.22      0.63 o 
   7   1  12        5.06        3.94      0.54 o 
   0   2  12     1216.78     1159.95     15.75 o 
   1   2  12     1863.59     1874.91     17.77 o 
   2   2  12     1436.16     1541.67     16.99 o 
   3   2  12      112.41      114.59      3.98 o 
   4   2  12      394.01      354.55      9.63 o 
   5   2  12       32.62       32.15      1.08 o 
   6   2  12       79.78       76.08      1.79 o 
   7   2  12        2.02        2.26      0.39 o 
   0   3  12       26.28       31.09      1.62 o 
   1   3  12      488.22      525.59      7.56 o 
   2   3  12       42.43       53.19      2.40 o 
   3   3  12      149.05      180.12      9.16 o 
   4   3  12        7.35        8.98      0.83 o 
   5   3  12        7.93        8.66      0.62 o 
   6   3  12        4.30        4.71      0.67 o 
   0   4  12      799.03      850.69     14.50 o 
   1   4  12       70.20       74.82      2.67 o 
   2   4  12      492.80      502.64      8.37 o 
   3   4  12      149.27      154.20      6.00 o 
   4   4  12        3.51        3.61      0.50 o 
   5   4  12        6.34        7.41      0.54 o 
   6   4  12       36.67       34.59      1.31 o 
   0   5  12       18.37       27.27      3.27 o 
   1   5  12      122.89      141.04      4.75 o 
   2   5  12      170.18      185.26      5.28 o 
   3   5  12      116.94      109.74      2.26 o 
   4   5  12        7.20        6.73      0.61 o 
   5   5  12      122.02      115.45      2.08 o 
   6   5  12       12.82       15.08      0.76 o 
   0   6  12      162.83      142.52     10.76 o 
   1   6  12      384.30      363.31      8.59 o 
   2   6  12      132.99      125.19      2.11 o 
   3   6  12      222.44      210.96      4.10 o 
   4   6  12       47.20       49.70      1.73 o 
   5   6  12        0.68        2.07      0.36 o 
   0   7  12        2.17        1.98      0.73 o 
   1   7  12       95.06       89.21      1.91 o 
   2   7  12       33.39       33.28      1.06 o 
   3   7  12      173.82      176.36      2.95 o 
   4   7  12       13.09       13.34      0.78 o 
   5   7  12       20.92       21.52      0.73 o 
   0   8  12       14.89       20.05      1.21 o 
   1   8  12        6.69        9.01      0.67 o 
   2   8  12        2.15        3.14      0.52 o 
   3   8  12       34.60       33.35      1.42 o 
   4   8  12        9.62        7.98      0.44 o 
   0   9  12        2.51        2.92      0.68 o 
   1   9  12       11.98       14.41      0.72 o 
   2   9  12        5.58        5.22      0.73 o 
   3   9  12        6.55        7.81      0.74 o 
   0  10  12       16.44       17.00      1.41 o 
   1   0  13     1498.17     1571.43     21.70 o 
   2   0  13      482.12      524.86     11.95 o 
   3   0  13      591.64      607.50     15.84 o 
   4   0  13      407.39      335.78     16.11 o 
   5   0  13       16.39       13.16      0.99 o 
   6   0  13        4.12        6.02      0.94 o 
   7   0  13       29.19       28.47      1.46 o 
   0   1  13      125.06      124.99      2.19 o 
   1   1  13     1156.50     1180.70     11.82 o 
   2   1  13      299.16      337.62      6.36 o 
   3   1  13      569.84      621.55     10.46 o 
   4   1  13       26.48       30.09      2.64 o 
   5   1  13        2.76        1.75      0.47 o 
   6   1  13       79.56       86.11      1.96 o 
   7   1  13        2.54        4.09      0.54 o 
   0   2  13     2769.40     2779.81     73.53 o 
   1   2  13     1841.93     1892.69     20.03 o 
   2   2  13     1001.99     1132.10     13.37 o 
   3   2  13      848.18      866.11     18.96 o 
   4   2  13      100.46      101.87      4.89 o 
   5   2  13       28.03       27.74      0.95 o 
   6   2  13       84.03       83.41      1.72 o 
   7   2  13        6.18        7.04      0.52 o 
   0   3  13      367.99      455.15     10.32 o 
   1   3  13      484.20      498.70      7.37 o 
   2   3  13      757.91      818.71     11.00 o 
   3   3  13      403.33      440.06     17.40 o 
   4   3  13      428.58      404.67      5.33 o 
   5   3  13      210.56      194.87      3.01 o 
   6   3  13        8.07        7.44      0.70 o 
   0   4  13      812.14      869.50     27.20 o 
   1   4  13      112.43      148.01      3.87 o 
   2   4  13      147.38      173.71      4.48 o 
   3   4  13      380.67      374.33     23.81 o 
   4   4  13        9.89        9.79      0.76 o 
   5   4  13       80.75       85.41      1.61 o 
   6   4  13       17.15       18.83      0.85 o 
   0   5  13      133.34      150.97     10.26 o 
   1   5  13      663.38      653.65     11.64 o 
   2   5  13      303.01      308.46      6.65 o 
   3   5  13       94.29       98.76      1.80 o 
   4   5  13       58.30       60.48      1.57 o 
   5   5  13       15.12       13.80      0.87 o 
   6   5  13        5.84        7.11      0.46 o 
   0   6  13        7.04        4.99      2.57 o 
   1   6  13      158.02      154.48      6.25 o 
   2   6  13       53.13       58.31      1.46 o 
   3   6  13      148.61      146.85      2.54 o 
   4   6  13       55.05       53.73      1.41 o 
   5   6  13       38.06       37.72      1.08 o 
   0   7  13       12.06        8.59      1.05 o 
   1   7  13      185.94      182.64      2.88 o 
   2   7  13      157.20      131.95      2.35 o 
   3   7  13       83.94       86.96      1.94 o 
   4   7  13       44.50       42.29      1.10 o 
   5   7  13       48.17       55.13      1.31 o 
   0   8  13       29.67       33.31      1.49 o 
   1   8  13      171.89      157.23      2.57 o 
   2   8  13       60.40       61.08      1.58 o 
   3   8  13        2.99        3.22      0.50 o 
   4   8  13       16.05       17.44      0.67 o 
   0   9  13       20.56       19.21      1.19 o 
   1   9  13       12.05       11.37      0.68 o 
   2   9  13       18.24       20.70      1.08 o 
   3   9  13        4.68        4.69      0.60 o 
   0   0  14     4222.62     4180.78     51.96 o 
   1   0  14       67.64       65.11      3.17 o 
   2   0  14       73.54       99.49      6.42 o 
   3   0  14      964.28     1027.14     21.19 o 
   4   0  14      501.10      474.22     19.96 o 
   5   0  14      192.39      180.38      4.62 o 
   6   0  14      104.10      104.29      4.39 o 
   7   0  14        0.01        0.34      0.48 o 
   0   1  14      546.38      568.06      6.19 o 
   1   1  14      101.80      112.65      2.06 o 
   2   1  14      210.26      226.97      5.09 o 
   3   1  14      681.92      784.65     20.72 o 
   4   1  14      279.80      254.20      7.88 o 
   5   1  14      135.08      138.14      2.88 o 
   6   1  14       49.76       57.18      1.57 o 
   7   1  14       44.80       46.83      1.47 o 
   0   2  14     1562.70     1670.74     45.23 o 
   1   2  14     1211.09     1274.68     14.43 o 
   2   2  14     1025.83      996.82     12.25 o 
   3   2  14       86.54       88.22      5.73 o 
   4   2  14       35.98       37.17      2.97 o 
   5   2  14      204.87      207.84      2.93 o 
   6   2  14       47.74       43.56      1.22 o 
   7   2  14        7.06        5.84      0.54 o 
   0   3  14      600.82      613.28     14.01 o 
   1   3  14      563.48      585.34      8.30 o 
   2   3  14      312.93      372.69      6.52 o 
   3   3  14       50.53       53.84      3.40 o 
   4   3  14       39.60       38.10      1.40 o 
   5   3  14       68.60       69.83      1.59 o 
   6   3  14        6.91        6.06      0.55 o 
   0   4  14     1092.08     1174.01     34.02 o 
   1   4  14     1907.21     2030.60     22.57 o 
   2   4  14      176.43      178.26      4.57 o 
   3   4  14       87.82      100.63      6.00 o 
   4   4  14       93.33       91.27      1.77 o 
   5   4  14       37.29       32.00      0.98 o 
   6   4  14        5.52        4.91      0.51 o 
   0   5  14        0.84        1.85      1.39 o 
   1   5  14      378.65      376.02     12.17 o 
   2   5  14      225.53      230.84      6.28 o 
   3   5  14      374.84      350.88      4.13 o 
   4   5  14      100.62      103.57      2.25 o 
   5   5  14       14.64       15.76      0.76 o 
   6   5  14       12.49       15.28      0.73 o 
   0   6  14      479.71      422.54     19.51 o 
   1   6  14      139.04      136.83      2.54 o 
   2   6  14       48.15       46.53      1.34 o 
   3   6  14       63.50       60.37      1.77 o 
   4   6  14      101.80       96.58      2.27 o 
   5   6  14       22.62       23.43      0.84 o 
   0   7  14      417.33      404.96      7.40 o 
   1   7  14       18.68       16.96      0.87 o 
   2   7  14       89.03       81.26      1.79 o 
   3   7  14       51.64       46.81      1.39 o 
   4   7  14       10.19       11.49      0.60 o 
   5   7  14        1.43        2.11      0.39 o 
   0   8  14      153.57      144.08      3.23 o 
   1   8  14       59.46       65.47      1.91 o 
   2   8  14       11.88       12.05      0.80 o 
   3   8  14        3.06        3.73      0.51 o 
   4   8  14        5.50        5.14      0.54 o 
   0   9  14       12.03       12.93      0.84 o 
   1   9  14       17.30       16.96      0.76 o 
   2   9  14        4.27        2.99      0.44 o 
   3   9  14       35.98       38.92      1.48 o 
   1   0  15      140.28      167.62      6.39 o 
   2   0  15      418.09      408.07     14.94 o 
   3   0  15        7.45        6.45      2.30 o 
   4   0  15        0.00        0.10      1.87 o 
   5   0  15      180.37      171.62      5.16 o 
   6   0  15        0.34        0.92      0.57 o 
   7   0  15       29.74       34.03      1.49 o 
   0   1  15       31.73       27.70      1.03 o 
   1   1  15       47.33       42.54      1.27 o 
   2   1  15      729.71      803.67     16.47 o 
   3   1  15      236.40      255.58      6.18 o 
   4   1  15       51.74       48.35      3.32 o 
   5   1  15      282.29      252.55      3.82 o 
   6   1  15      106.03      108.82      2.19 o 
   7   1  15        4.63        6.03      0.60 o 
   0   2  15     1028.75     1141.99     16.92 o 
   1   2  15      123.15      118.08      2.99 o 
   2   2  15      389.53      426.67      6.27 o 
   3   2  15      598.28      618.18     31.49 o 
   4   2  15       76.91       64.01      3.90 o 
   5   2  15        0.28        0.84      0.42 o 
   6   2  15       21.19       21.49      0.86 o 
   7   2  15       22.31       24.84      1.66 o 
   0   3  15     6184.90     6421.02    108.06 o 
   1   3  15     1442.33     1526.93     17.27 o 
   2   3  15      211.20      250.55      5.88 o 
   3   3  15       17.31       17.14      5.09 o 
   4   3  15      251.57      252.53      4.14 o 
   5   3  15       11.95       13.70      0.81 o 
   6   3  15       36.29       34.55      1.12 o 
   0   4  15      616.55      611.96     21.72 o 
   1   4  15      309.56      351.60      7.28 o 
   2   4  15      251.83      242.31      6.15 o 
   3   4  15       54.87       57.54      3.76 o 
   4   4  15      147.41      148.12      2.49 o 
   5   4  15       20.79       20.15      0.80 o 
   6   4  15        2.97        4.35      0.54 o 
   0   5  15        9.41        5.34      2.36 o 
   1   5  15      306.21      305.06      8.56 o 
   2   5  15       85.29       77.71      3.51 o 
   3   5  15      100.71       93.97      1.88 o 
   4   5  15       16.07       16.35      1.09 o 
   5   5  15       19.57       22.18      0.87 o 
   6   5  15       12.05       13.99      0.81 o 
   0   6  15      234.14      239.32      7.48 o 
   1   6  15       12.70       14.25      0.80 o 
   2   6  15       53.76       47.74      1.45 o 
   3   6  15      152.80      140.77      3.04 o 
   4   6  15       25.42       24.31      1.05 o 
   5   6  15        0.20        0.62      0.32 o 
   0   7  15      240.62      242.03      5.24 o 
   1   7  15       70.51       66.59      1.64 o 
   2   7  15       37.86       35.17      1.17 o 
   3   7  15       25.15       24.29      1.10 o 
   4   7  15       17.40       17.55      0.70 o 
   0   8  15       23.92       24.53      1.29 o 
   1   8  15       58.12       57.91      1.46 o 
   2   8  15      120.73      125.01      2.30 o 
   3   8  15       18.97       18.37      0.92 o 
   4   8  15       15.24       13.97      0.76 o 
   0   9  15       32.96       32.44      1.23 o 
   1   9  15       15.02       14.57      0.69 o 
   2   9  15       35.34       38.30      1.48 o 
   0   0  16      112.49      116.03      5.59 o 
   1   0  16      994.85     1007.33     13.58 o 
   2   0  16      815.63      869.45     25.33 o 
   3   0  16       86.75       77.35      6.72 o 
   4   0  16       66.98       73.01      6.99 o 
   5   0  16       26.12       21.13      1.24 o 
   6   0  16       27.89       27.84      1.35 o 
   7   0  16        4.89        5.25      0.96 o 
   0   1  16      203.87      223.67      3.38 o 
   1   1  16     1559.32     1573.50     14.30 o 
   2   1  16      419.44      476.35      8.49 o 
   3   1  16      247.27      251.22      6.88 o 
   4   1  16       40.74       37.03      4.41 o 
   5   1  16       64.26       58.52      1.65 o 
   6   1  16       23.32       23.73      1.24 o 
   7   1  16        6.72        8.00      0.63 o 
   0   2  16       13.72       21.91      1.73 o 
   1   2  16     2034.80     2030.69     21.61 o 
   2   2  16      163.25      154.60      3.68 o 
   3   2  16      232.84      242.27      7.39 o 
   4   2  16       26.79       22.88      2.42 o 
   5   2  16      102.97      106.01      2.11 o 
   6   2  16       26.49       32.04      1.12 o 
   0   3  16      817.22      822.79     17.37 o 
   1   3  16       99.37       85.38      3.09 o 
   2   3  16       18.26       20.04      1.77 o 
   3   3  16      149.11      160.10      6.10 o 
   4   3  16       24.69       24.04      1.04 o 
   5   3  16       60.43       62.03      1.58 o 
   6   3  16       10.79       11.65      0.70 o 
   0   4  16      161.11      158.09      9.81 o 
   1   4  16      658.21      760.66     12.16 o 
   2   4  16       64.62       77.42      3.33 o 
   3   4  16      115.63      123.91      5.51 o 
   4   4  16       66.70       60.73      1.54 o 
   5   4  16       65.09       61.85      1.34 o 
   6   4  16       16.64       16.79      0.86 o 
   0   5  16       85.04       85.80      7.79 o 
   1   5  16      449.49      460.98     10.97 o 
   2   5  16      197.90      195.56      8.23 o 
   3   5  16      100.99       98.70      1.98 o 
   4   5  16      591.46      573.29      6.70 o 
   5   5  16       28.49       31.18      1.01 o 
   6   5  16        2.76        3.64      0.50 o 
   0   6  16       31.32       29.44      1.41 o 
   1   6  16      300.86      282.80      3.61 o 
   2   6  16      189.62      168.96      3.26 o 
   3   6  16      145.13      132.15      2.85 o 
   4   6  16       78.44       83.19      2.03 o 
   5   6  16       20.84       23.44      0.82 o 
   0   7  16      237.10      237.04      6.48 o 
   1   7  16      358.72      335.58      4.25 o 
   2   7  16       24.73       23.95      0.92 o 
   3   7  16       18.37       17.80      0.96 o 
   4   7  16        4.59        3.64      0.47 o 
   0   8  16       23.91       21.88      1.23 o 
   1   8  16        7.36        7.52      0.56 o 
   2   8  16       91.32       91.52      1.90 o 
   3   8  16        4.27        4.35      0.54 o 
   4   8  16        0.41       -0.09      0.35 o 
   0   9  16        1.74        1.52      0.46 o 
   1   9  16       11.93       10.35      0.54 o 
   2   9  16       25.64       27.54      0.98 o 
   1   0  17       79.21       76.22      3.42 o 
   2   0  17     1029.61     1204.60     41.54 o 
   3   0  17      474.64      485.94     19.04 o 
   4   0  17      530.18      475.92     13.86 o 
   5   0  17       36.93       41.66      1.71 o 
   6   0  17       70.18       65.70      2.03 o 
   7   0  17        0.07        0.52      0.60 o 
   0   1  17     5895.91     5763.90     60.84 o 
   1   1  17      364.10      380.29      4.98 o 
   2   1  17      653.30      728.63     16.63 o 
   3   1  17      485.10      483.61     13.63 o 
   4   1  17       38.80       40.32      3.88 o 
   5   1  17       67.39       62.40      1.59 o 
   6   1  17       20.32       19.37      0.90 o 
   7   1  17       15.28       17.17      1.01 o 
   0   2  17     3526.93     3600.23     56.75 o 
   1   2  17      220.60      263.15      4.53 o 
   2   2  17       78.79       83.50      2.82 o 
   3   2  17       72.01       72.33      3.92 o 
   4   2  17      136.32      132.41      2.80 o 
   5   2  17      156.75      152.91      2.68 o 
   6   2  17       16.20       20.41      0.90 o 
   0   3  17       41.32       46.38      2.51 o 
   1   3  17      130.24      162.70      4.48 o 
   2   3  17      103.77      110.44      3.82 o 
   3   3  17      148.34      147.70      8.73 o 
   4   3  17       98.70       92.26      2.06 o 
   5   3  17       63.91       64.76      1.61 o 
   6   3  17       65.93       68.45      1.54 o 
   0   4  17      284.87      274.46     13.57 o 
   1   4  17      439.12      480.00      9.03 o 
   2   4  17       11.55       13.92      2.02 o 
   3   4  17      426.38      411.42      8.17 o 
   4   4  17      238.03      230.03      3.34 o 
   5   4  17       93.54       85.41      2.17 o 
   6   4  17       25.86       26.29      0.92 o 
   0   5  17       20.21       18.68      3.71 o 
   1   5  17       93.89       92.15      4.50 o 
   2   5  17       69.36       63.43      4.58 o 
   3   5  17        1.44        2.10      0.49 o 
   4   5  17       40.33       41.98      1.87 o 
   5   5  17       32.02       30.95      0.99 o 
   6   5  17       39.74       39.94      1.35 o 
   0   6  17       24.52       24.68      1.84 o 
   1   6  17       71.44       64.63      1.47 o 
   2   6  17      446.39      423.49      5.94 o 
   3   6  17      184.53      181.45      4.77 o 
   4   6  17       47.30       50.29      1.45 o 
   5   6  17        9.54       10.67      0.58 o 
   0   7  17        1.02        1.59      0.62 o 
   1   7  17      119.92      112.36      2.16 o 
   2   7  17        1.84        2.98      0.64 o 
   3   7  17       53.30       54.60      1.62 o 
   4   7  17        6.84        5.91      0.55 o 
   0   8  17      104.98      103.78      2.62 o 
   1   8  17       37.22       33.62      1.08 o 
   2   8  17       19.32       19.58      0.88 o 
   3   8  17       42.89       42.07      1.33 o 
   0   9  17        5.26        6.12      0.87 o 
   1   9  17       10.42        9.42      0.51 o 
   2   9  17       17.90       20.19      0.74 o 
   0   0  18    20058.63    17819.43    259.54 o 
   1   0  18       55.10       54.27      2.73 o 
   2   0  18        9.10        5.48      2.35 o 
   3   0  18      540.39      561.71     25.59 o 
   4   0  18      273.90      265.62     21.72 o 
   5   0  18       25.17       25.16      2.03 o 
   6   0  18       76.79       81.91      2.25 o 
   7   0  18        1.81        1.62      0.68 o 
   0   1  18     1935.02     2035.58     23.60 o 
   1   1  18     2666.70     2650.24     22.79 o 
   2   1  18      692.34      692.93     12.73 o 
   3   1  18       92.16       87.12      4.53 o 
   4   1  18      206.85      174.49      8.20 o 
   5   1  18      111.28      114.40      3.00 o 
   6   1  18        4.82        5.35      0.57 o 
   0   2  18      254.22      296.39      6.81 o 
   1   2  18      637.97      641.88      8.20 o 
   2   2  18      219.69      220.85      4.89 o 
   3   2  18      117.64      132.23      5.77 o 
   4   2  18      101.34       89.36      2.21 o 
   5   2  18       82.66       83.02      2.08 o 
   6   2  18        2.66        2.97      0.48 o 
   0   3  18       33.53       35.50      2.69 o 
   1   3  18      124.33      143.73      4.28 o 
   2   3  18      110.47      117.38      5.39 o 
   3   3  18        9.01        9.48      1.59 o 
   4   3  18      128.32      126.48      2.47 o 
   5   3  18       60.32       57.85      1.52 o 
   6   3  18        3.09        4.28      0.42 o 
   0   4  18        0.00       -0.21      1.22 o 
   1   4  18      502.59      487.34      9.21 o 
   2   4  18      153.01      155.14      7.03 o 
   3   4  18       12.86       15.27      0.75 o 
   4   4  18       46.16       50.00      1.43 o 
   5   4  18       11.25       13.68      0.67 o 
   6   4  18       31.60       32.06      0.98 o 
   0   5  18        9.17       10.22      3.10 o 
   1   5  18      361.58      349.04     13.23 o 
   2   5  18      356.08      350.95      4.34 o 
   3   5  18      213.04      212.43      3.23 o 
   4   5  18        6.41        6.55      0.70 o 
   5   5  18       26.05       24.79      0.87 o 
   0   6  18      557.89      513.51      7.38 o 
   1   6  18       26.21       21.92      0.94 o 
   2   6  18       11.92       16.08      0.93 o 
   3   6  18       29.33       34.73      1.42 o 
   4   6  18       39.37       37.14      1.23 o 
   5   6  18        0.39        0.38      0.29 o 
   0   7  18      180.65      183.66      3.79 o 
   1   7  18       48.73       44.49      1.33 o 
   2   7  18      136.54      132.08      2.34 o 
   3   7  18       59.08       56.64      2.17 o 
   4   7  18        3.55        3.68      0.46 o 
   0   8  18      112.42      110.34      2.70 o 
   1   8  18       34.71       33.62      1.07 o 
   2   8  18      119.13      120.13      2.46 o 
   3   8  18       11.46       11.56      0.99 o 
   0   9  18        0.41       -0.01      0.45 o 
   1   9  18       54.93       51.07      1.07 o 
   2   9  18       20.65       21.31      0.83 o 
   1   0  19     2096.71     2167.97     35.14 o 
   2   0  19      146.60      133.81      5.77 o 
   3   0  19      234.50      247.71     15.83 o 
   4   0  19        0.34        3.74      1.34 o 
   5   0  19        8.49        8.11      1.01 o 
   6   0  19        3.66        2.98      0.61 o 
   0   1  19      285.76      267.62      6.32 o 
   1   1  19     1061.54     1168.26     14.18 o 
   2   1  19       99.41      119.70      4.45 o 
   3   1  19      349.09      331.81     12.96 o 
   4   1  19        6.54        7.41      1.05 o 
   5   1  19      164.66      157.47      2.86 o 
   6   1  19       78.24       81.00      1.97 o 
   0   2  19        0.00        0.83      0.73 o 
   1   2  19     1355.02     1468.16     15.47 o 
   2   2  19      262.13      279.36      5.72 o 
   3   2  19      455.59      459.80     16.35 o 
   4   2  19      197.77      177.45      3.30 o 
   5   2  19       19.66       19.86      0.91 o 
   6   2  19        1.58        1.97      0.45 o 
   0   3  19       45.74       57.14      4.56 o 
   1   3  19      172.33      181.62      4.94 o 
   2   3  19       50.15       51.98      3.39 o 
   3   3  19       16.38       17.64      2.08 o 
   4   3  19      135.71      128.54      2.50 o 
   5   3  19       70.63       73.37      1.70 o 
   6   3  19       16.69       19.29      0.68 o 
   0   4  19       16.21       21.60      3.64 o 
   1   4  19      254.99      250.64      6.25 o 
   2   4  19      114.45      108.52      5.87 o 
   3   4  19      436.85      422.91      4.47 o 
   4   4  19      207.88      196.00      3.01 o 
   5   4  19       59.07       53.42      1.66 o 
   6   4  19       13.39       14.18      0.66 o 
   0   5  19      512.84      479.44     20.46 o 
   1   5  19       98.51       94.94      5.85 o 
   2   5  19      108.84      115.66      2.28 o 
   3   5  19       72.00       70.95      2.01 o 
   4   5  19       81.67       76.68      1.89 o 
   5   5  19       14.74       16.51      0.72 o 
   0   6  19       90.38       87.00      2.19 o 
   1   6  19      104.00       99.31      2.18 o 
   2   6  19       36.01       35.67      1.77 o 
   3   6  19       34.17       38.42      1.35 o 
   4   6  19       96.36       87.28      1.89 o 
   5   6  19        7.12        5.59      0.48 o 
   0   7  19       31.53       32.80      1.60 o 
   1   7  19       59.04       61.25      1.44 o 
   2   7  19      191.61      188.61      3.75 o 
   3   7  19      102.87       97.31      2.45 o 
   4   7  19        6.62        6.47      0.60 o 
   0   8  19       14.61       17.16      1.06 o 
   1   8  19       38.45       34.37      1.06 o 
   2   8  19       15.61       18.61      1.27 o 
   3   8  19        4.53        5.03      0.66 o 
   0   9  19       22.58       20.39      1.05 o 
   1   9  19       10.59       13.26      0.84 o 
   2   9  19       16.04       19.37      1.43 o 
   0   0  20      168.70      183.66      8.72 o 
   1   0  20      482.05      568.35     10.38 o 
   2   0  20       64.23       74.31      6.23 o 
   3   0  20     1204.35     1262.40     38.81 o 
   4   0  20       90.81       97.52      3.24 o 
   5   0  20        0.40        0.27      0.61 o 
   6   0  20       10.41        8.73      0.88 o 
   0   1  20     2831.73     2823.71     45.48 o 
   1   1  20      106.17      103.34      2.60 o 
   2   1  20      525.57      590.31     14.21 o 
   3   1  20      111.55      106.83      5.67 o 
   4   1  20       48.47       46.00      1.70 o 
   5   1  20       20.02       20.38      0.93 o 
   6   1  20        6.39        8.83      0.82 o 
   0   2  20      833.26      772.23     18.56 o 
   1   2  20     1298.34     1271.22     14.82 o 
   2   2  20      179.70      188.38      5.18 o 
   3   2  20      153.67      161.42      6.11 o 
   4   2  20      193.29      189.65      3.44 o 
   5   2  20        9.86       10.49      0.70 o 
   6   2  20       20.52       21.72      0.89 o 
   0   3  20      165.36      166.25      6.81 o 
   1   3  20      271.50      271.25      7.40 o 
   2   3  20      482.58      497.48     11.62 o 
   3   3  20       36.38       42.97      4.18 o 
   4   3  20      372.87      361.01      4.78 o 
   5   3  20       49.60       50.55      1.39 o 
   6   3  20       25.30       26.95      0.82 o 
   0   4  20      220.72      165.04     10.50 o 
   1   4  20       43.53       52.13      3.22 o 
   2   4  20      352.89      376.95      9.73 o 
   3   4  20      248.91      243.01      3.18 o 
   4   4  20      107.48       93.69      1.96 o 
   5   4  20       35.94       35.50      1.18 o 
   6   4  20       76.05       79.82      1.74 o 
   0   5  20       14.80       16.17      3.65 o 
   1   5  20      212.21      208.35      8.99 o 
   2   5  20      261.01      249.53      3.78 o 
   3   5  20      385.63      372.96      4.63 o 
   4   5  20       35.14       29.03      1.16 o 
   5   5  20       29.55       32.18      0.96 o 
   0   6  20      550.51      535.26      7.74 o 
   1   6  20      101.28       91.38      2.31 o 
   2   6  20      358.95      339.66      4.68 o 
   3   6  20       62.44       73.89      1.97 o 
   4   6  20       23.67       24.56      0.99 o 
   5   6  20        4.10        3.33      0.38 o 
   0   7  20       65.30       63.02      2.06 o 
   1   7  20       17.52       17.81      0.93 o 
   2   7  20        3.98        4.99      1.04 o 
   3   7  20        0.75        1.45      0.57 o 
   4   7  20        3.44        4.02      0.49 o 
   0   8  20      103.98      112.57      2.65 o 
   1   8  20       45.85       44.26      1.19 o 
   2   8  20       47.40       51.40      2.24 o 
   3   8  20       23.47       26.48      1.01 o 
   0   9  20        0.53        0.79      0.43 o 
   1   9  20        0.15        0.86      0.29 o 
   2   9  20       69.29       75.91      3.07 o 
   1   0  21     1677.68     1769.71     24.99 o 
   2   0  21      157.22      185.29      7.79 o 
   3   0  21      346.03      370.94     11.63 o 
   4   0  21      334.30      327.29      7.55 o 
   5   0  21      153.09      154.10      3.42 o 
   6   0  21       42.84       48.39      1.60 o 
   0   1  21      819.76      847.85     17.27 o 
   1   1  21     1253.85     1309.83     13.90 o 
   2   1  21       73.47       68.65      2.97 o 
   3   1  21       42.49       37.06      2.83 o 
   4   1  21       60.61       60.63      1.97 o 
   5   1  21       94.80       93.12      1.80 o 
   6   1  21        0.41        0.89      0.41 o 
   0   2  21      389.70      366.80      8.35 o 
   1   2  21        2.91        5.02      0.64 o 
   2   2  21     1400.69     1448.83     40.01 o 
   3   2  21        0.93        2.14      1.11 o 
   4   2  21      185.41      184.88      3.40 o 
   5   2  21       53.81       49.89      1.38 o 
   6   2  21       96.88      103.79      1.91 o 
   0   3  21        1.87        4.47      1.26 o 
   1   3  21      171.10      184.57      6.07 o 
   2   3  21      214.70      209.74      5.15 o 
   3   3  21       27.91       24.62      4.44 o 
   4   3  21      115.12      116.50      2.19 o 
   5   3  21       24.65       24.23      0.86 o 
   6   3  21        4.40        3.27      0.41 o 
   0   4  21       11.52       13.80      3.22 o 
   1   4  21      231.86      237.83      7.32 o 
   2   4  21      645.09      673.93     14.07 o 
   3   4  21      317.33      301.72      3.68 o 
   4   4  21       43.00       46.18      1.34 o 
   5   4  21       19.42       22.44      0.82 o 
   6   4  21       10.78       14.02      0.80 o 
   0   5  21       23.55       17.62      3.78 o 
   1   5  21      420.68      405.43      5.73 o 
   2   5  21       42.04       37.19      1.33 o 
   3   5  21      103.23      104.07      1.97 o 
   4   5  21       23.74       26.05      1.09 o 
   5   5  21       85.39       85.44      1.70 o 
   0   6  21       35.70       33.46      2.41 o 
   1   6  21        8.92        9.69      0.78 o 
   2   6  21       43.77       47.85      1.52 o 
   3   6  21      101.27       94.93      2.29 o 
   4   6  21       46.37       42.39      1.25 o 
   5   6  21       52.24       54.28      1.22 o 
   0   7  21       64.20       66.10      2.59 o 
   1   7  21        9.99       10.40      0.84 o 
   2   7  21      158.34      154.25      3.08 o 
   3   7  21        7.53        6.85      0.86 o 
   4   7  21        1.65        1.28      0.64 o 
   0   8  21       18.94       17.12      1.02 o 
   1   8  21       11.47       10.03      0.66 o 
   2   8  21       47.84       47.39      1.78 o 
   3   8  21       26.39       25.45      0.97 o 
   0   9  21       47.86       47.97      1.50 o 
   1   9  21       20.16       20.70      1.22 o 
   0   0  22      239.61      259.24     11.16 o 
   1   0  22      947.02     1062.26     16.84 o 
   2   0  22        1.33        4.01      1.16 o 
   3   0  22       22.39       29.02      3.07 o 
   4   0  22       29.87       29.53      2.22 o 
   5   0  22       35.72       38.40      1.90 o 
   6   0  22       14.70       17.61      1.10 o 
   0   1  22     1938.84     2005.11     41.97 o 
   1   1  22      417.08      441.14      8.65 o 
   2   1  22       24.64       22.17      1.77 o 
   3   1  22      236.37      241.83      6.52 o 
   4   1  22      197.15      209.59      4.56 o 
   5   1  22       84.52       86.60      1.78 o 
   6   1  22       16.39       18.00      0.81 o 
   0   2  22        7.28        6.89      1.35 o 
   1   2  22       98.13       89.83      2.78 o 
   2   2  22      615.37      614.08     17.25 o 
   3   2  22       48.14       43.48      3.92 o 
   4   2  22      386.10      362.48      5.26 o 
   5   2  22       54.89       54.81      1.43 o 
   6   2  22       79.61       85.76      1.68 o 
   0   3  22       67.77       75.11      4.59 o 
   1   3  22      535.27      557.07     10.26 o 
   2   3  22      630.09      614.74     12.58 o 
   3   3  22      187.02      174.31      2.56 o 
   4   3  22       62.59       58.55      1.41 o 
   5   3  22       17.06       13.98      0.63 o 
   6   3  22        9.08        9.69      0.60 o 
   0   4  22      233.58      237.10     13.19 o 
   1   4  22      188.90      161.98      7.70 o 
   2   4  22      351.21      348.26     19.15 o 
   3   4  22      366.85      363.62      4.85 o 
   4   4  22       13.75       13.31      0.76 o 
   5   4  22       26.76       29.26      0.98 o 
   6   4  22       26.76       33.41      1.45 o 
   0   5  22       48.42       46.87      3.20 o 
   1   5  22      325.48      316.64      4.43 o 
   2   5  22      325.67      325.36      4.52 o 
   3   5  22       47.95       41.28      1.30 o 
   4   5  22       12.13       13.99      0.83 o 
   5   5  22       10.07       10.94      0.58 o 
   0   6  22      124.90      144.16      3.86 o 
   1   6  22      272.67      260.71      3.94 o 
   2   6  22       57.43       50.83      1.56 o 
   3   6  22       49.21       47.68      1.46 o 
   4   6  22        3.43        3.26      0.45 o 
   5   6  22        1.74        1.53      0.33 o 
   0   7  22      171.79      169.88      4.09 o 
   1   7  22       88.52       92.00      2.05 o 
   2   7  22       47.50       51.90      1.67 o 
   3   7  22       45.15       40.70      1.73 o 
   4   7  22       20.56       18.12      0.96 o 
   0   8  22       49.48       52.65      1.67 o 
   1   8  22       13.49       15.14      0.84 o 
   2   8  22       20.52       18.51      1.13 o 
   3   8  22       26.37       27.40      1.10 o 
   0   9  22        8.15       11.78      0.97 o 
   1   9  22       35.73       40.86      1.45 o 
   1   0  23      157.45      168.33     13.16 o 
   2   0  23      576.09      608.46     39.05 o 
   3   0  23        5.89        4.44      1.51 o 
   4   0  23      316.76      305.12     10.75 o 
   5   0  23        4.61        6.06      0.76 o 
   6   0  23        1.16        0.74      0.52 o 
   0   1  23     1147.07     1306.72     40.44 o 
   1   1  23       77.19       82.03      2.73 o 
   2   1  23      411.17      415.62      9.25 o 
   3   1  23       65.28       60.87      3.19 o 
   4   1  23       31.38       31.11      1.17 o 
   5   1  23       25.33       25.97      0.93 o 
   6   1  23       41.87       39.78      1.13 o 
   0   2  23        6.14       10.70      1.38 o 
   1   2  23     1047.93     1063.87     13.48 o 
   2   2  23      240.71      254.07      6.37 o 
   3   2  23      882.85      861.94     20.83 o 
   4   2  23       72.17       76.08      2.47 o 
   5   2  23      118.18      119.48      2.17 o 
   6   2  23        0.80        0.73      0.41 o 
   0   3  23       16.78        9.72      2.04 o 
   1   3  23       92.42       97.10      3.80 o 
   2   3  23       54.52       55.49      3.28 o 
   3   3  23      329.35      309.81      3.92 o 
   4   3  23       69.47       70.93      1.55 o 
   5   3  23       69.17       66.54      1.36 o 
   6   3  23       10.24       10.67      0.60 o 
   0   4  23       12.75        6.38      2.56 o 
   1   4  23       12.31       11.41      1.63 o 
   2   4  23       24.80       28.17      1.34 o 
   3   4  23      159.46      156.91      2.44 o 
   4   4  23       33.27       33.26      1.23 o 
   5   4  23      104.80       99.80      2.40 o 
   0   5  23      643.86      617.85     12.35 o 
   1   5  23      323.12      329.46      4.57 o 
   2   5  23      335.24      329.28      4.57 o 
   3   5  23      107.89      115.93      2.23 o 
   4   5  23       35.31       31.27      1.15 o 
   5   5  23        9.41       10.28      0.55 o 
   0   6  23      291.11      289.99      5.93 o 
   1   6  23      380.13      383.12      5.08 o 
   2   6  23      104.39      103.60      2.49 o 
   3   6  23       23.34       21.24      0.92 o 
   4   6  23       28.28       28.16      1.22 o 
   5   6  23       15.00       17.63      0.99 o 
   0   7  23       94.72      102.27      3.82 o 
   1   7  23       73.53       77.50      1.86 o 
   2   7  23        5.16        5.36      0.67 o 
   3   7  23       45.67       45.14      1.52 o 
   4   7  23        7.79        8.36      0.57 o 
   0   8  23       18.66       18.34      1.00 o 
   1   8  23        9.53        9.07      0.68 o 
   2   8  23       42.68       44.77      1.62 o 
   3   8  23       41.29       44.89      2.44 o 
   0   9  23        0.59        0.17      0.51 o 
   1   9  23       31.15       35.28      1.46 o 
   0   0  24      463.56      480.41     17.13 o 
   1   0  24      798.96      864.68     19.34 o 
   2   0  24       42.45       47.76      4.22 o 
   3   0  24      346.12      338.00     16.90 o 
   4   0  24      133.30      145.66      6.86 o 
   5   0  24        0.00        0.76      0.56 o 
   6   0  24        8.03        8.80      0.97 o 
   0   1  24       97.48       99.74      4.89 o 
   1   1  24       62.63       86.37      8.56 o 
   2   1  24      457.76      437.62     13.81 o 
   3   1  24      396.66      379.27      8.61 o 
   4   1  24       33.10       28.13      1.24 o 
   5   1  24       57.95       58.06      1.36 o 
   6   1  24        8.97        8.42      0.56 o 
   0   2  24        6.58        4.52      1.09 o 
   1   2  24      221.57      230.52      6.82 o 
   2   2  24       16.00       14.83      1.83 o 
   3   2  24       19.05       16.33      2.10 o 
   4   2  24      205.67      191.59      3.18 o 
   5   2  24      172.77      174.88      2.69 o 
   6   2  24        3.61        3.38      0.43 o 
   0   3  24       59.02       47.57      3.78 o 
   1   3  24      178.27      149.44      4.91 o 
   2   3  24      206.43      198.61      6.69 o 
   3   3  24      309.34      301.01      3.87 o 
   4   3  24       23.15       21.77      0.87 o 
   5   3  24       38.24       35.43      1.04 o 
   6   3  24        9.90       10.39      0.51 o 
   0   4  24        3.10        4.37      2.05 o 
   1   4  24       53.78       65.43      3.82 o 
   2   4  24      404.34      400.82      4.97 o 
   3   4  24       13.36       12.68      0.74 o 
   4   4  24      111.68      110.71      2.27 o 
   5   4  24       16.62       18.08      0.73 o 
   0   5  24      157.95      154.85      9.18 o 
   1   5  24      120.29      121.35      2.49 o 
   2   5  24       27.96       30.78      1.22 o 
   3   5  24       17.27       19.57      0.90 o 
   4   5  24       20.16       17.25      0.86 o 
   5   5  24       16.74       20.99      0.78 o 
   0   6  24        1.37        5.81      0.98 o 
   1   6  24      297.21      295.28      4.27 o 
   2   6  24      203.05      203.77      4.13 o 
   3   6  24       52.28       47.64      1.42 o 
   4   6  24       44.45       41.62      1.28 o 
   0   7  24       30.28       32.70      2.56 o 
   1   7  24       63.34       55.51      1.55 o 
   2   7  24        1.82        3.21      0.91 o 
   3   7  24       42.23       40.47      1.40 o 
   4   7  24       52.72       58.73      1.37 o 
   0   8  24       30.74       28.91      1.42 o 
   1   8  24        8.46        8.60      0.60 o 
   2   8  24       28.09       29.12      1.43 o 
   3   8  24        5.47        6.88      0.74 o 
   0   9  24        1.25        2.15      0.51 o 
   1   0  25      104.75      123.25      5.67 o 
   2   0  25       11.18        6.32      1.62 o 
   3   0  25     1270.27     1209.72     43.38 o 
   4   0  25      311.92      289.96     10.52 o 
   5   0  25       63.30       61.23      2.02 o 
   6   0  25       18.28       25.16      2.10 o 
   0   1  25      871.75      920.68     19.40 o 
   1   1  25      315.17      325.76      7.02 o 
   2   1  25       75.48       69.17      3.18 o 
   3   1  25      724.44      674.32     23.49 o 
   4   1  25      101.95      106.28      2.80 o 
   5   1  25      142.49      144.24      2.40 o 
   6   1  25        3.39        4.84      0.50 o 
   0   2  25     2727.51     2714.25    184.83 o 
   1   2  25      152.83      149.63      9.81 o 
   2   2  25      592.74      585.76     12.51 o 
   3   2  25      363.28      353.75      4.76 o 
   4   2  25      140.62      133.37      2.37 o 
   5   2  25       31.71       33.87      1.10 o 
   6   2  25        6.86        8.44      0.46 o 
   0   3  25       56.85       46.36      3.87 o 
   1   3  25       70.32       64.01      3.17 o 
   2   3  25       86.59       82.99      5.13 o 
   3   3  25        1.03        0.73      0.41 o 
   4   3  25       12.56       13.30      0.76 o 
   5   3  25       19.14       20.17      0.78 o 
   6   3  25        6.27        6.69      0.51 o 
   0   4  25      291.86      299.52     15.56 o 
   1   4  25       15.54       15.80      2.02 o 
   2   4  25      627.75      628.90      7.21 o 
   3   4  25       24.16       26.32      1.02 o 
   4   4  25        4.41        5.38      0.59 o 
   5   4  25       21.86       22.00      0.80 o 
   0   5  25       42.04       42.57      2.47 o 
   1   5  25      281.57      278.52      4.12 o 
   2   5  25      103.20      102.27      2.81 o 
   3   5  25        7.31        9.46      0.63 o 
   4   5  25       13.45       14.15      0.79 o 
   5   5  25        2.02        3.44      0.35 o 
   0   6  25      427.42      407.72      9.19 o 
   1   6  25       44.18       43.37      1.46 o 
   2   6  25      163.37      171.90      3.28 o 
   3   6  25      118.97      117.47      2.25 o 
   4   6  25       13.85       16.17      0.74 o 
   0   7  25       10.23       10.84      1.32 o 
   1   7  25        3.64        3.88      0.55 o 
   2   7  25       11.26       11.12      0.76 o 
   3   7  25       33.01       38.51      1.33 o 
   4   7  25        7.14        6.97      0.98 o 
   0   8  25       80.43       84.28      2.41 o 
   1   8  25        5.60        4.95      0.49 o 
   2   8  25       10.16        9.32      0.55 o 
   0   0  26       10.16        6.91      2.02 o 
   1   0  26        8.74       12.68      2.50 o 
   2   0  26      274.77      295.18     19.53 o 
   3   0  26      458.00      395.72     10.41 o 
   4   0  26      179.50      168.75      7.52 o 
   5   0  26       20.74       23.25      1.25 o 
   6   0  26       84.62       97.66      2.97 o 
   0   1  26      228.33      250.84     10.92 o 
   1   1  26       94.47      101.75      3.87 o 
   2   1  26       30.22       24.27      2.26 o 
   3   1  26      277.99      256.21      3.58 o 
   4   1  26        5.10        5.22      0.74 o 
   5   1  26        8.94       10.62      0.73 o 
   6   1  26        1.81        2.41      0.41 o 
   0   2  26      381.43      385.67     11.14 o 
   1   2  26      281.21      253.04      9.13 o 
   2   2  26      481.50      473.26     11.03 o 
   3   2  26      142.37      133.14      2.57 o 
   4   2  26       37.84       38.26      1.22 o 
   5   2  26       43.89       44.19      1.22 o 
   6   2  26       12.38       10.52      0.51 o 
   0   3  26        5.29        5.09      1.79 o 
   1   3  26      132.61      129.78      5.93 o 
   2   3  26        3.88        2.98      3.84 o 
   3   3  26        7.09        7.18      0.94 o 
   4   3  26       70.61       67.36      1.75 o 
   5   3  26       25.52       21.74      0.79 o 
   6   3  26        3.00        3.14      0.53 o 
   0   4  26      198.22      177.64     11.83 o 
   1   4  26      442.10      434.39      5.62 o 
   2   4  26      397.19      415.94      5.89 o 
   3   4  26      335.09      320.50      5.50 o 
   4   4  26       47.98       48.10      1.43 o 
   5   4  26       15.81       17.13      0.70 o 
   0   5  26       52.66       57.01      2.39 o 
   1   5  26      443.69      440.36      5.62 o 
   2   5  26      128.29      118.42      3.05 o 
   3   5  26        9.07        8.22      0.73 o 
   4   5  26       22.78       21.73      0.92 o 
   5   5  26       11.57       11.65      0.53 o 
   0   6  26      333.89      330.40     14.13 o 
   1   6  26      230.61      225.07      3.56 o 
   2   6  26      124.52      130.75      2.77 o 
   3   6  26       37.02       36.69      1.32 o 
   4   6  26        4.80        5.00      0.79 o 
   0   7  26       40.77       42.82      2.35 o 
   1   7  26       14.02       15.04      0.93 o 
   2   7  26       16.88       18.02      0.92 o 
   3   7  26       22.93       25.55      1.14 o 
   0   8  26        0.03       -0.04      0.49 o 
   1   8  26       56.00       58.92      1.48 o 
   2   8  26       15.95       19.37      1.10 o 
   1   0  27       47.36       51.00      3.72 o 
   2   0  27      167.56      168.37     10.74 o 
   3   0  27        1.82        1.88      0.51 o 
   4   0  27      252.93      233.41      6.38 o 
   5   0  27        0.81        0.59      0.54 o 
   6   0  27       22.26       21.47      1.28 o 
   0   1  27     1899.47     1938.77     35.08 o 
   1   1  27       12.36       15.01      4.50 o 
   2   1  27      107.50       96.95      5.61 o 
   3   1  27       79.39       83.48      1.83 o 
   4   1  27      259.73      244.83      5.76 o 
   5   1  27        8.92        7.79      0.56 o 
   6   1  27       11.97       12.71      0.57 o 
   0   2  27        8.59       14.51      4.35 o 
   1   2  27       64.88       69.55      3.80 o 
   2   2  27      152.30      154.85      7.28 o 
   3   2  27       67.76       64.75      1.74 o 
   4   2  27      375.16      367.63      4.87 o 
   5   2  27      184.05      185.28      2.66 o 
   6   2  27        0.94        1.55      0.52 o 
   0   3  27      171.95      172.45      7.91 o 
   1   3  27      292.34      275.67      8.14 o 
   2   3  27      120.11      119.61      2.71 o 
   3   3  27        3.67        5.42      0.84 o 
   4   3  27       38.19       39.58      1.31 o 
   5   3  27       12.74       12.37      0.65 o 
   0   4  27      638.89      606.78     49.93 o 
   1   4  27     1072.58     1025.85     11.65 o 
   2   4  27      104.46      104.01      2.89 o 
   3   4  27       25.60       23.54      1.16 o 
   4   4  27       38.83       39.12      1.27 o 
   5   4  27        8.45       11.15      0.56 o 
   0   5  27      723.47      727.15     11.54 o 
   1   5  27       16.37       16.62      1.09 o 
   2   5  27       81.70       79.34      2.44 o 
   3   5  27       21.99       23.70      0.95 o 
   4   5  27        3.15        2.43      0.58 o 
   5   5  27        5.15        6.25      0.39 o 
   0   6  27       10.59       11.02      1.38 o 
   1   6  27       98.51       97.73      2.17 o 
   2   6  27       24.07       23.56      1.14 o 
   3   6  27       90.76       97.03      2.13 o 
   4   6  27        2.19        3.20      0.50 o 
   0   7  27       12.93       12.86      1.12 o 
   1   7  27        1.73        2.51      0.53 o 
   2   7  27       38.26       40.70      1.07 o 
   3   7  27       26.17       32.86      1.10 o 
   0   8  27        1.23        1.43      0.52 o 
   1   8  27       63.30       65.27      1.52 o 
   2   8  27        5.02        5.10      0.49 o 
   0   0  28      457.56      404.95     16.62 o 
   1   0  28      204.31      243.84     12.20 o 
   2   0  28        4.09        6.42      2.41 o 
   3   0  28       18.92       20.71      1.69 o 
   4   0  28      650.58      629.60     22.97 o 
   5   0  28       72.47       62.31      1.93 o 
   6   0  28        4.36        3.95      0.61 o 
   0   1  28       40.09       46.80      3.64 o 
   1   1  28       41.82       29.74      3.32 o 
   2   1  28       18.40       15.07      2.34 o 
   3   1  28      429.45      406.43      5.32 o 
   4   1  28       43.71       37.83      1.47 o 
   5   1  28        7.93        7.74      0.73 o 
   6   1  28        1.56        1.60      0.38 o 
   0   2  28      484.74      476.09     16.57 o 
   1   2  28      659.25      619.95     39.33 o 
   2   2  28      271.31      241.13      9.37 o 
   3   2  28      215.61      198.84      3.34 o 
   4   2  28        2.96        2.88      0.62 o 
   5   2  28       63.13       67.82      1.44 o 
   6   2  28        4.91        4.23      0.49 o 
   0   3  28      529.66      498.37     20.43 o 
   1   3  28      482.26      435.75     32.29 o 
   2   3  28       71.92       73.62      2.31 o 
   3   3  28      258.28      240.83      4.62 o 
   4   3  28       58.24       56.35      1.61 o 
   5   3  28       34.40       31.87      0.95 o 
   0   4  28       21.72       27.13      2.94 o 
   1   4  28      333.17      343.59      5.22 o 
   2   4  28      196.86      197.53      4.15 o 
   3   4  28       39.93       41.35      1.49 o 
   4   4  28      115.00      113.52      2.19 o 
   5   4  28       11.08       14.49      0.88 o 
   0   5  28      239.64      240.18      5.35 o 
   1   5  28       70.29       66.14      1.81 o 
   2   5  28       83.50       81.36      2.47 o 
   3   5  28       16.99       17.79      0.90 o 
   4   5  28       13.78       16.02      0.84 o 
   5   5  28       12.65       12.14      0.86 o 
   0   6  28       19.37       14.39      1.53 o 
   1   6  28      117.45      117.19      2.38 o 
   2   6  28       24.51       23.66      1.01 o 
   3   6  28       26.89       29.02      1.11 o 
   4   6  28       13.21       13.65      0.63 o 
   0   7  28       22.20       21.80      1.35 o 
   1   7  28       25.62       22.55      1.04 o 
   2   7  28        0.14        0.98      0.43 o 
   3   7  28       12.32       12.87      0.61 o 
   0   8  28       10.64       11.78      0.85 o 
   1   8  28        8.03        8.40      0.50 o 
   2   8  28        1.77        2.72      0.44 o 
   1   0  29        0.55        4.79      1.41 o 
   2   0  29      611.72      527.41     21.08 o 
   3   0  29       54.32       49.06      1.89 o 
   4   0  29      291.15      299.14      6.06 o 
   5   0  29        0.09        0.21      0.47 o 
   6   0  29        0.34        1.06      0.69 o 
   0   1  29       32.09       38.34      5.48 o 
   1   1  29      265.77      255.03     14.74 o 
   2   1  29      310.07      276.54     11.43 o 
   3   1  29       29.59       28.00      1.18 o 
   4   1  29       37.45       38.41      1.47 o 
   5   1  29       47.08       47.46      1.46 o 
   6   1  29       16.34       17.99      1.11 o 
   0   2  29      609.24      596.18     22.72 o 
   1   2  29     1815.38     1688.41     50.98 o 
   2   2  29      221.87      213.71      3.23 o 
   3   2  29      320.06      310.87      4.91 o 
   4   2  29       21.36       18.36      0.93 o 
   5   2  29        1.40        2.05      0.45 o 
   0   3  29      440.46      365.12     16.85 o 
   1   3  29       90.38       92.23      2.98 o 
   2   3  29       23.66       24.93      1.37 o 
   3   3  29       97.49       98.06      2.72 o 
   4   3  29      134.90      132.86      3.68 o 
   5   3  29       12.49       11.21      0.58 o 
   0   4  29      371.11      373.39     12.68 o 
   1   4  29        0.18        1.30      0.56 o 
   2   4  29      401.28      398.93      6.53 o 
   3   4  29      157.08      148.91      3.36 o 
   4   4  29        3.68        5.30      0.51 o 
   5   4  29       71.26       75.93      1.30 o 
   0   5  29       27.07       27.95      1.69 o 
   1   5  29       32.69       33.91      1.40 o 
   2   5  29       16.02       13.39      0.93 o 
   3   5  29      152.84      150.44      2.75 o 
   4   5  29        1.66        1.74      0.56 o 
   0   6  29      493.67      473.27     10.03 o 
   1   6  29        2.86        3.92      0.58 o 
   2   6  29       47.19       49.35      1.55 o 
   3   6  29       15.77       18.92      0.88 o 
   4   6  29        5.10        6.30      0.56 o 
   0   7  29       11.92        9.82      0.97 o 
   1   7  29       64.00       68.48      1.75 o 
   2   7  29       19.75       24.03      0.94 o 
   3   7  29        4.28        5.49      0.57 o 
   0   8  29        0.66        1.17      0.59 o 
   1   8  29        7.50        8.75      0.48 o 
   0   0  30       24.03       26.15      4.15 o 
   1   0  30      591.94      535.15     14.52 o 
   2   0  30      200.09      199.60     12.13 o 
   3   0  30       26.96       24.51      1.57 o 
   4   0  30      236.08      243.76      7.40 o 
   5   0  30        2.52        2.22      0.60 o 
   6   0  30       11.02       10.44      1.20 o 
   0   1  30      170.06      140.83     16.12 o 
   1   1  30      365.21      317.80      9.91 o 
   2   1  30       23.64       21.47      1.06 o 
   3   1  30       71.55       66.20      1.57 o 
   4   1  30       69.00       60.11      1.68 o 
   5   1  30        3.88        3.95      0.54 o 
   0   2  30       46.35       47.60      5.73 o 
   1   2  30      275.87      264.57      9.79 o 
   2   2  30      557.58      527.08      6.42 o 
   3   2  30       14.53       15.16      1.36 o 
   4   2  30      315.33      313.80      4.35 o 
   5   2  30        7.17        6.16      0.57 o 
   0   3  30       65.26       58.12      5.62 o 
   1   3  30       33.64       38.71      1.47 o 
   2   3  30      372.02      371.42      7.52 o 
   3   3  30      191.52      196.22      5.39 o 
   4   3  30       24.24       25.38      1.30 o 
   5   3  30        8.34        8.90      0.56 o 
   0   4  30      150.61      147.82      7.16 o 
   1   4  30      160.07      160.35      2.94 o 
   2   4  30      148.95      155.71      3.61 o 
   3   4  30      241.07      238.58      4.52 o 
   4   4  30       20.39       22.29      0.99 o 
   5   4  30       13.88       14.05      0.75 o 
   0   5  30        2.18        2.69      0.87 o 
   1   5  30      113.93      113.29      2.39 o 
   2   5  30        9.03        8.86      0.80 o 
   3   5  30       65.55       65.20      1.47 o 
   4   5  30       11.60       12.70      1.17 o 
   0   6  30       72.64       82.11      3.37 o 
   1   6  30       88.56       84.09      1.92 o 
   2   6  30        3.30        3.89      0.62 o 
   3   6  30        4.24        3.84      0.42 o 
   4   6  30        4.23        5.39      0.56 o 
   0   7  30        2.52        2.95      0.67 o 
   1   7  30       17.48       19.75      0.93 o 
   2   7  30        5.19        5.50      0.51 o 
   3   7  30       20.61       22.61      1.27 o 
   0   8  30        0.37        0.69      0.45 o 
   1   8  30        0.09        0.37      0.58 o 
   1   0  31       97.37       97.46      5.53 o 
   2   0  31      217.13      224.84      4.40 o 
   3   0  31     1108.14     1030.20     13.20 o 
   4   0  31       27.74       33.41      1.75 o 
   5   0  31        9.52        7.11      0.76 o 
   0   1  31      170.34      152.49     11.45 o 
   1   1  31      298.42      299.16      8.56 o 
   2   1  31      453.81      422.63      5.07 o 
   3   1  31      277.86      261.69      3.49 o 
   4   1  31       74.54       79.56      1.92 o 
   5   1  31        5.94        7.36      0.63 o 
   0   2  31       51.93       55.08      6.13 o 
   1   2  31      429.77      454.69      5.95 o 
   2   2  31      276.98      264.78      4.05 o 
   3   2  31      272.87      266.09      4.99 o 
   4   2  31      183.30      186.81      3.50 o 
   5   2  31       12.13       10.10      0.73 o 
   0   3  31      123.62      112.49      6.05 o 
   1   3  31      120.47      124.68      2.53 o 
   2   3  31      748.35      759.43      9.27 o 
   3   3  31      186.22      178.61      3.86 o 
   4   3  31       52.43       54.77      1.64 o 
   5   3  31       16.22       19.04      0.72 o 
   0   4  31      148.07      139.58      7.00 o 
   1   4  31       15.89       16.47      1.25 o 
   2   4  31      104.21       97.58      2.76 o 
   3   4  31       31.41       29.80      1.48 o 
   4   4  31       22.35       22.80      1.18 o 
   5   4  31       31.13       31.31      1.02 o 
   0   5  31       39.50       40.28      1.96 o 
   1   5  31       50.76       47.52      1.51 o 
   2   5  31       19.87       19.63      1.10 o 
   3   5  31       12.53       11.50      0.82 o 
   4   5  31        2.92        2.29      0.50 o 
   0   6  31      180.82      179.69      5.15 o 
   1   6  31      120.90      117.29      2.27 o 
   2   6  31       10.65       12.35      0.83 o 
   3   6  31       20.40       19.19      0.99 o 
   4   6  31        2.64        3.53      0.58 o 
   0   7  31        0.00        0.74      0.63 o 
   1   7  31        5.45        5.31      0.49 o 
   2   7  31       50.48       51.31      1.32 o 
   3   7  31        4.82        5.07      0.61 o 
   0   8  31        0.01       -0.02      0.42 o 
   1   8  31       22.34       25.44      1.21 o 
   0   0  32        7.85        7.75      2.43 o 
   1   0  32        9.29        7.81      1.67 o 
   2   0  32       55.32       53.34      1.98 o 
   3   0  32      210.04      205.69      4.26 o 
   4   0  32       74.28       68.48      2.50 o 
   5   0  32        0.00       -0.04      0.46 o 
   0   1  32       34.79       25.45      2.88 o 
   1   1  32      398.46      386.95      5.86 o 
   2   1  32      273.62      254.77      3.65 o 
   3   1  32       21.05       20.20      0.90 o 
   4   1  32       22.13       20.95      1.08 o 
   5   1  32       30.50       30.80      1.10 o 
   0   2  32      298.65      286.76      9.96 o 
   1   2  32      373.41      349.37      4.79 o 
   2   2  32       74.21       70.32      1.90 o 
   3   2  32      119.23      113.86      3.45 o 
   4   2  32      113.38      118.89      2.59 o 
   5   2  32       22.54       22.31      0.89 o 
   0   3  32       65.11       63.38      4.50 o 
   1   3  32      349.53      344.26      4.76 o 
   2   3  32      540.79      537.85      7.17 o 
   3   3  32      168.25      156.14      3.55 o 
   4   3  32       39.77       35.67      1.19 o 
   5   3  32       10.84       13.45      0.67 o 
   0   4  32       69.58       66.67      4.72 o 
   1   4  32      115.16      116.78      2.74 o 
   2   4  32       52.87       54.94      1.82 o 
   3   4  32       11.10       11.28      0.94 o 
   4   4  32       74.76       77.56      3.56 o 
   5   4  32        9.21       10.59      1.06 o 
   0   5  32      394.36      381.84      8.98 o 
   1   5  32       11.08        9.54      0.74 o 
   2   5  32        0.27        0.15      0.48 o 
   3   5  32       10.77       10.87      0.86 o 
   4   5  32        0.70        0.89      0.45 o 
   0   6  32        7.12        6.75      1.13 o 
   1   6  32        5.83        7.45      1.13 o 
   2   6  32       15.86       15.87      0.81 o 
   3   6  32       18.49       18.57      0.93 o 
   0   7  32        0.43        1.10      0.52 o 
   1   7  32       10.73        9.80      0.57 o 
   2   7  32        3.59        4.11      0.46 o 
   1   0  33      540.39      523.82      9.67 o 
   2   0  33      683.37      695.60      9.70 o 
   3   0  33      144.00      143.80      3.44 o 
   4   0  33        0.50        0.41      0.46 o 
   5   0  33       43.99       42.25      1.63 o 
   0   1  33      110.00       99.76      3.46 o 
   1   1  33       55.38       58.97      2.33 o 
   2   1  33       42.86       40.05      1.22 o 
   3   1  33      311.82      302.50      3.83 o 
   4   1  33        3.30        1.89      0.45 o 
   5   1  33       34.51       35.88      1.37 o 
   0   2  33       12.15       18.08      2.44 o 
   1   2  33      177.20      189.76      3.57 o 
   2   2  33      650.61      632.39      7.41 o 
   3   2  33      216.76      202.68      4.90 o 
   4   2  33        6.20        7.30      0.68 o 
   5   2  33        4.63        5.50      0.47 o 
   0   3  33        0.59        0.93      0.96 o 
   1   3  33      318.94      312.09      4.94 o 
   2   3  33      130.56      134.19      3.35 o 
   3   3  33       19.54       17.65      1.16 o 
   4   3  33      153.76      161.94      2.95 o 
   5   3  33        1.16        1.99      0.42 o 
   0   4  33       44.83       41.68      3.69 o 
   1   4  33      289.80      282.13      4.20 o 
   2   4  33      136.27      136.30      2.65 o 
   3   4  33        6.32        6.33      0.77 o 
   4   4  33       34.18       34.63      1.17 o 
   0   5  33       19.87       26.40      2.08 o 
   1   5  33       45.34       45.38      1.32 o 
   2   5  33       12.42       12.48      0.95 o 
   3   5  33        0.19        1.82      0.58 o 
   4   5  33        1.61        2.18      0.64 o 
   0   6  33       57.61       61.76      2.19 o 
   1   6  33       41.62       37.10      1.19 o 
   2   6  33       21.65       23.63      0.92 o 
   3   6  33        2.92        3.41      0.61 o 
   0   7  33       10.10       10.99      0.85 o 
   1   7  33       56.21       59.99      1.30 o 
   2   7  33        0.20        0.04      0.29 o 
   0   0  34       30.19       29.26      2.74 o 
   1   0  34       46.89       50.27      2.71 o 
   2   0  34       72.07       72.64      2.36 o 
   3   0  34        8.87        9.91      0.94 o 
   4   0  34        2.85        3.29      0.70 o 
   5   0  34        0.30        1.38      0.62 o 
   0   1  34        5.51        5.23      0.83 o 
   1   1  34       61.32       60.49      2.00 o 
   2   1  34       57.04       61.91      1.74 o 
   3   1  34      108.08       96.96      1.94 o 
   4   1  34       86.19       82.28      1.88 o 
   5   1  34       11.21       12.97      0.67 o 
   0   2  34      305.16      291.44     10.79 o 
   1   2  34      963.64      933.39     18.79 o 
   2   2  34        0.09        0.88      0.44 o 
   3   2  34      143.72      141.65      3.01 o 
   4   2  34       90.18       86.43      2.09 o 
   5   2  34       21.12       21.21      0.74 o 
   0   3  34        6.47        9.17      1.90 o 
   1   3  34       88.99       91.73      2.38 o 
   2   3  34      105.49       97.94      2.83 o 
   3   3  34       47.86       47.59      1.83 o 
   4   3  34       12.37       11.37      0.76 o 
   5   3  34        1.72        1.58      0.39 o 
   0   4  34       57.25       64.50      4.63 o 
   1   4  34       67.44       68.00      1.83 o 
   2   4  34      163.06      154.24      2.81 o 
   3   4  34       39.10       36.99      1.83 o 
   4   4  34       17.12       16.28      0.70 o 
   0   5  34        1.98        2.20      0.95 o 
   1   5  34       40.45       39.95      1.21 o 
   2   5  34       99.42       99.41      2.28 o 
   3   5  34       29.16       27.93      1.20 o 
   4   5  34       17.71       20.40      0.83 o 
   0   6  34       20.93       20.32      1.24 o 
   1   6  34       30.19       27.25      1.20 o 
   2   6  34       27.61       27.19      0.94 o 
   3   6  34        6.02        7.29      0.73 o 
   0   7  34        1.97        1.49      0.52 o 
   1   7  34        9.08       10.93      0.54 o 
   2   7  34        7.41        5.87      0.92 o 
   1   0  35      352.69      363.00      7.02 o 
   2   0  35     1116.58     1054.51     13.46 o 
   3   0  35      152.91      168.55      3.74 o 
   4   0  35        9.83       10.26      0.99 o 
   5   0  35      108.76      122.55      3.37 o 
   0   1  35      133.28      135.08      3.74 o 
   1   1  35      145.57      138.69      3.37 o 
   2   1  35      179.01      173.76      2.78 o 
   3   1  35       99.41      101.26      2.11 o 
   4   1  35       18.58       17.16      0.84 o 
   5   1  35        3.10        2.99      0.39 o 
   0   2  35      236.75      212.47      8.92 o 
   1   2  35      222.18      197.65      3.70 o 
   2   2  35      117.90      115.88      2.49 o 
   3   2  35        1.37        1.17      0.48 o 
   4   2  35       41.56       39.74      1.36 o 
   5   2  35        0.83        0.93      0.33 o 
   0   3  35       46.53       46.93      3.93 o 
   1   3  35       46.29       41.33      1.61 o 
   2   3  35      166.79      153.04      3.57 o 
   3   3  35       42.63       41.62      1.68 o 
   4   3  35       19.24       20.93      0.95 o 
   0   4  35      108.96      119.22      4.39 o 
   1   4  35       69.40       71.16      2.06 o 
   2   4  35       32.84       37.56      1.21 o 
   3   4  35        6.51        7.33      0.80 o 
   4   4  35       31.71       33.03      0.94 o 
   0   5  35        1.34        4.09      1.10 o 
   1   5  35       24.10       24.21      1.33 o 
   2   5  35       82.54       79.34      2.17 o 
   3   5  35        2.99        1.66      0.54 o 
   4   5  35       12.23       14.76      0.98 o 
   0   6  35        1.56        2.87      0.82 o 
   1   6  35        2.29        2.37      0.47 o 
   2   6  35        7.28        6.60      0.62 o 
   3   6  35       24.47       28.02      1.10 o 
   0   7  35        3.57        3.55      0.68 o 
   1   7  35        9.54        8.23      0.50 o 
   0   0  36      324.38      330.93     11.15 o 
   1   0  36       56.74       53.65      2.32 o 
   2   0  36      120.27      124.65      2.86 o 
   3   0  36      226.55      207.72      4.22 o 
   4   0  36       84.24       77.36      2.13 o 
   5   0  36        1.20        2.35      0.54 o 
   0   1  36        1.26        1.30      0.69 o 
   1   1  36      199.88      199.04      3.41 o 
   2   1  36      567.56      528.14      5.30 o 
   3   1  36       82.88       81.44      1.98 o 
   4   1  36       25.39       24.32      1.07 o 
   5   1  36        9.51       10.60      0.66 o 
   0   2  36       27.72       27.58      3.05 o 
   1   2  36      132.86      125.28      3.39 o 
   2   2  36      168.95      157.67      2.72 o 
   3   2  36       55.94       52.68      1.57 o 
   4   2  36        9.03        9.68      0.71 o 
   5   2  36       35.33       36.15      1.06 o 
   0   3  36       50.88       48.03      3.92 o 
   1   3  36       49.86       45.98      2.02 o 
   2   3  36       45.94       48.97      1.70 o 
   3   3  36       86.21       80.36      2.07 o 
   4   3  36       78.77       85.89      1.86 o 
   0   4  36       29.85       30.02      2.18 o 
   1   4  36       94.72       89.90      2.29 o 
   2   4  36      136.16      125.40      2.44 o 
   3   4  36       20.88       21.65      1.26 o 
   4   4  36       21.85       21.94      0.82 o 
   0   5  36       16.80       18.23      1.52 o 
   1   5  36       43.18       43.51      1.92 o 
   2   5  36      110.34      114.32      2.57 o 
   3   5  36       38.09       40.54      1.54 o 
   0   6  36        6.67        7.46      0.99 o 
   1   6  36       19.95       18.15      0.85 o 
   2   6  36       28.74       32.71      1.16 o 
   0   7  36        8.77        8.82      0.81 o 
   1   7  36        6.29        8.01      0.62 o 
   1   0  37      292.44      290.78      5.28 o 
   2   0  37      295.52      277.22      4.59 o 
   3   0  37       35.26       31.58      1.52 o 
   4   0  37       26.06       29.72      1.89 o 
   5   0  37        1.71        3.51      0.86 o 
   0   1  37        1.77        3.00      0.86 o 
   1   1  37       22.05       20.91      1.77 o 
   2   1  37       92.70       88.66      1.94 o 
   3   1  37       14.50       16.00      0.83 o 
   4   1  37       36.09       39.43      1.18 o 
   5   1  37        4.50        4.56      0.61 o 
   0   2  37       91.22       77.31      5.02 o 
   1   2  37        8.43        6.07      0.73 o 
   2   2  37       21.45       24.21      1.36 o 
   3   2  37      105.78       99.44      2.17 o 
   4   2  37       28.76       32.89      1.16 o 
   0   3  37        3.82        3.52      1.52 o 
   1   3  37      170.00      162.13      3.52 o 
   2   3  37      121.81      116.12      2.64 o 
   3   3  37       72.49       68.51      1.69 o 
   4   3  37        6.07        4.97      0.49 o 
   0   4  37       18.10       18.24      2.87 o 
   1   4  37        0.48        1.25      0.49 o 
   2   4  37       91.35       96.08      2.10 o 
   3   4  37       86.60       85.86      1.93 o 
   4   4  37       11.50       12.19      0.80 o 
   0   5  37      117.29      122.51      5.81 o 
   1   5  37       15.61       15.43      1.17 o 
   2   5  37        6.49        7.12      0.67 o 
   3   5  37       15.96       14.01      0.75 o 
   0   6  37       18.09       21.05      1.57 o 
   1   6  37        5.33        6.86      0.63 o 
   2   6  37       10.92       12.60      0.69 o 
   0   7  37        1.57        2.09      0.73 o 
   0   0  38       82.53       80.05      4.73 o 
   1   0  38      554.97      546.63      8.13 o 
   2   0  38      171.16      172.79      3.40 o 
   3   0  38       69.82       69.97      2.21 o 
   4   0  38        1.98        2.43      1.00 o 
   0   1  38       50.30       47.65      2.64 o 
   1   1  38      249.72      239.12      3.53 o 
   2   1  38      257.33      266.12      3.30 o 
   3   1  38       26.66       29.96      1.17 o 
   4   1  38       49.83       52.96      1.32 o 
   0   2  38      383.75      374.22     12.80 o 
   1   2  38      285.47      273.19      5.02 o 
   2   2  38      241.51      230.80      3.97 o 
   3   2  38        3.59        3.70      0.51 o 
   4   2  38       10.25       11.39      0.69 o 
   0   3  38       17.00       20.77      1.77 o 
   1   3  38      262.56      265.87      6.03 o 
   2   3  38       11.27       10.20      0.74 o 
   3   3  38       10.29       12.20      0.74 o 
   4   3  38       27.61       31.07      1.00 o 
   0   4  38      104.40      113.28      4.11 o 
   1   4  38       16.72       14.42      0.91 o 
   2   4  38       31.71       31.08      1.15 o 
   3   4  38        2.77        3.36      0.54 o 
   4   4  38       24.40       24.08      1.22 o 
   0   5  38        0.33        1.73      1.22 o 
   1   5  38       26.00       28.73      1.62 o 
   2   5  38       29.91       34.86      1.32 o 
   3   5  38        6.08        9.49      0.56 o 
   0   6  38        6.31        5.63      1.31 o 
   1   6  38        0.19        0.30      0.31 o 
   2   6  38       49.02       51.95      1.88 o 
   1   0  39       12.70       11.67      0.88 o 
   2   0  39        8.07        8.34      0.75 o 
   3   0  39      152.75      140.83      3.19 o 
   4   0  39      140.97      139.96      3.12 o 
   0   1  39      119.84      110.11      5.26 o 
   1   1  39      191.19      185.53      2.81 o 
   2   1  39      275.72      267.40      3.27 o 
   3   1  39       24.21       24.37      1.03 o 
   4   1  39        4.66        4.90      0.49 o 
   0   2  39       32.47       28.94      3.10 o 
   1   2  39        5.12        7.44      0.91 o 
   2   2  39       51.70       57.07      1.51 o 
   3   2  39        3.21        3.69      0.44 o 
   4   2  39       27.68       33.73      0.96 o 
   0   3  39        2.67        3.34      1.69 o 
   1   3  39      151.56      158.38      3.10 o 
   2   3  39       53.09       49.22      1.44 o 
   3   3  39       32.05       30.83      1.06 o 
   4   3  39       29.42       29.45      1.10 o 
   0   4  39        3.49        2.87      0.87 o 
   1   4  39       77.99       74.06      2.91 o 
   2   4  39       28.61       27.45      0.92 o 
   3   4  39       64.10       67.46      1.66 o 
   0   5  39       19.21       17.11      2.09 o 
   1   5  39        3.45        3.73      0.66 o 
   2   5  39        1.22        2.39      0.41 o 
   3   5  39       28.91       33.44      1.47 o 
   0   6  39       15.85       15.38      1.72 o 
   1   6  39       17.21       19.76      0.96 o 
   0   0  40        8.10        7.63      0.93 o 
   1   0  40       67.99       69.06      2.03 o 
   2   0  40        4.67        3.46      0.54 o 
   3   0  40        0.01        0.81      0.58 o 
   4   0  40        0.11       -0.09      0.54 o 
   0   1  40      136.98      139.39      6.91 o 
   1   1  40       31.37       29.63      1.11 o 
   2   1  40        4.61        5.31      0.46 o 
   3   1  40       64.71       66.09      1.62 o 
   4   1  40       42.96       46.68      1.39 o 
   0   2  40      395.82      370.76     12.55 o 
   1   2  40      176.14      176.84      3.35 o 
   2   2  40      219.27      210.71      3.09 o 
   3   2  40       43.19       37.02      1.18 o 
   4   2  40       10.88       11.61      0.54 o 
   0   3  40        8.18       12.62      1.77 o 
   1   3  40       20.60       20.10      1.19 o 
   2   3  40       32.49       39.48      1.34 o 
   3   3  40       94.68      107.56      1.97 o 
   4   3  40       15.96       18.63      0.93 o 
   0   4  40       14.26       13.70      2.07 o 
   1   4  40      102.56      104.55      2.07 o 
   2   4  40       37.33       38.75      1.14 o 
   3   4  40       13.15       14.59      0.68 o 
   0   5  40        3.22        2.84      1.12 o 
   1   5  40       64.48       75.56      2.22 o 
   2   5  40       12.45       14.42      0.76 o 
   0   6  40       70.94       79.52      3.54 o 
   1   6  40       28.25       32.67      1.47 o 
   1   0  41        4.44        4.79      0.79 o 
   2   0  41        0.00        0.35      0.43 o 
   3   0  41      175.17      166.46      3.88 o 
   4   0  41        3.20        1.60      0.55 o 
   0   1  41       37.74       38.14      3.44 o 
   1   1  41       62.26       62.15      1.49 o 
   2   1  41        5.91        4.79      0.45 o 
   3   1  41       43.46       39.20      1.22 o 
   4   1  41        6.11        7.79      0.50 o 
   0   2  41       45.95       47.44      3.10 o 
   1   2  41       30.41       31.53      1.22 o 
   2   2  41       37.48       36.31      1.14 o 
   3   2  41       15.01       12.74      0.78 o 
   4   2  41       21.10       26.17      0.92 o 
   0   3  41       38.14       35.44      2.13 o 
   1   3  41        1.10        0.89      0.60 o 
   2   3  41        5.22        6.00      0.51 o 
   3   3  41       19.34       22.81      0.83 o 
   0   4  41       56.02       55.68      2.57 o 
   1   4  41       82.77       81.98      1.90 o 
   2   4  41       54.52       51.96      1.54 o 
   3   4  41        4.24        3.14      0.41 o 
   0   5  41        8.42        8.09      1.43 o 
   1   5  41       26.63       25.65      1.02 o 
   2   5  41       15.55       17.49      1.09 o 
   0   6  41        2.26        3.12      0.85 o 
   0   0  42        5.45        3.15      0.84 o 
   1   0  42       19.32       18.71      1.03 o 
   2   0  42       37.43       32.47      1.29 o 
   3   0  42      110.91      117.77      3.70 o 
   4   0  42        2.43        3.43      0.61 o 
   0   1  42        2.69        2.37      1.28 o 
   1   1  42       54.06       53.10      1.34 o 
   2   1  42       31.47       29.74      0.90 o 
   3   1  42       82.53       87.71      1.96 o 
   4   1  42       10.85       13.80      0.78 o 
   0   2  42      378.06      374.20     12.34 o 
   1   2  42      212.46      192.46      3.14 o 
   2   2  42       14.70       13.23      0.76 o 
   3   2  42        3.64        3.52      0.42 o 
   0   3  42       64.06       63.79      2.23 o 
   1   3  42       53.13       57.07      1.66 o 
   2   3  42       46.12       47.99      1.30 o 
   3   3  42      141.62      150.88      2.44 o 
   0   4  42       11.09       14.98      1.33 o 
   1   4  42       21.09       22.09      0.94 o 
   2   4  42        4.59        7.30      0.90 o 
   3   4  42        3.86        3.20      0.68 o 
   0   5  42       20.17       21.18      1.91 o 
   1   5  42       11.63       13.22      0.85 o 
   2   5  42       12.68       13.38      1.07 o 
   1   0  43       31.58       28.41      1.37 o 
   2   0  43       14.37       12.93      0.95 o 
   3   0  43       25.38       23.43      2.06 o 
   0   1  43        2.61        1.95      0.80 o 
   1   1  43       19.87       17.86      0.73 o 
   2   1  43      132.84      135.50      3.53 o 
   3   1  43        3.05        3.08      0.45 o 
   0   2  43       54.03       47.89      3.65 o 
   1   2  43        6.15        6.31      0.59 o 
   2   2  43       39.09       43.37      1.29 o 
   3   2  43       76.58       75.72      1.64 o 
   0   3  43        2.56        3.35      0.63 o 
   1   3  43        1.15        1.24      0.35 o 
   2   3  43       12.45       12.34      0.73 o 
   3   3  43       19.82       20.38      0.87 o 
   0   4  43      108.91      118.13      3.52 o 
   1   4  43       29.15       26.99      0.89 o 
   2   4  43       11.34       10.59      0.67 o 
   0   5  43       18.89       15.81      1.53 o 
   1   5  43        0.65        0.96      0.37 o 
   0   0  44        1.80        0.96      0.67 o 
   1   0  44        1.43        0.19      0.43 o 
   2   0  44       26.50       25.47      1.41 o 
   3   0  44        2.05        3.69      0.75 o 
   0   1  44      154.29      158.37      3.95 o 
   1   1  44       34.51       31.37      0.91 o 
   2   1  44       29.45       30.28      1.07 o 
   3   1  44        9.58        8.37      0.69 o 
   0   2  44        8.66       11.72      1.87 o 
   1   2  44        6.06        5.09      0.47 o 
   2   2  44       49.87       51.87      1.35 o 
   3   2  44       47.55       51.84      1.36 o 
   0   3  44       49.17       46.05      3.28 o 
   1   3  44       23.34       22.90      0.80 o 
   2   3  44       46.07       45.76      1.17 o 
   3   3  44        7.12        8.28      0.78 o 
   0   4  44       19.76       27.16      2.08 o 
   1   4  44       42.84       46.63      1.34 o 
   2   4  44       19.18       18.56      0.78 o 
   0   5  44       92.30       82.08      3.42 o 
   1   0  45       22.84       19.23      1.05 o 
   2   0  45       34.05       31.86      1.49 o 
   3   0  45        1.40        2.80      0.56 o 
   0   1  45        0.09        0.53      0.61 o 
   1   1  45       38.73       37.42      0.90 o 
   2   1  45        2.09        2.58      0.43 o 
   3   1  45       16.69       18.44      1.12 o 
   0   2  45        8.88        9.04      0.91 o 
   1   2  45        6.97        7.20      0.48 o 
   2   2  45       15.88       15.90      0.72 o 
   3   2  45        3.75        4.16      0.62 o 
   0   3  45       51.38       55.58      2.40 o 
   1   3  45        6.88        7.34      0.43 o 
   2   3  45       42.40       45.62      1.00 o 
   0   4  45        3.95        4.36      0.66 o 
   1   4  45       30.04       32.20      1.21 o 
   0   0  46      118.30      126.70      3.84 o 
   1   0  46        0.06        0.47      0.36 o 
   2   0  46        9.36        8.82      1.40 o 
   3   0  46       22.79       24.81      1.84 o 
   0   1  46       24.35       19.78      1.23 o 
   1   1  46       23.32       24.00      0.83 o 
   2   1  46        2.23        2.78      0.42 o 
   3   1  46        9.79        8.02      1.04 o 
   0   2  46       17.06       14.24      1.03 o 
   1   2  46       11.21       10.00      0.47 o 
   2   2  46       40.02       40.22      0.95 o 
   0   3  46        3.64        3.80      0.59 o 
   1   3  46        3.34        3.35      0.32 o 
   2   3  46        1.91        2.71      0.38 o 
   0   4  46        1.67        1.41      0.48 o 
   1   4  46       39.23       46.27      1.43 o 
   1   0  47       23.07       23.46      1.20 o 
   2   0  47       19.87       24.79      3.45 o 
   0   1  47        3.91        5.41      0.68 o 
   1   1  47        2.74        3.24      0.35 o 
   2   1  47       15.32       18.23      0.76 o 
   0   2  47       15.63       16.67      1.05 o 
   1   2  47        1.13        1.36      0.27 o 
   2   2  47        6.05        7.20      0.48 o 
   0   3  47        0.01       -0.08      0.38 o 
   1   3  47       29.16       30.71      0.93 o 
   0   0  48       49.83       46.65      3.01 o 
   1   0  48       50.02       51.06      1.42 o 
   2   0  48       61.98       64.63      3.46 o 
   0   1  48        0.48        1.25      0.45 o 
   1   1  48        4.76        4.83      0.36 o 
   2   1  48        8.14        7.94      0.76 o 
   0   2  48       51.45       48.93      1.64 o 
   1   2  48        6.11        5.47      0.68 o 
   0   3  48       25.64       30.85      1.31 o 
   1   3  48       12.79       12.98      0.75 o 
   1   0  49        5.72        6.06      1.05 o 
   0   1  49        0.43        0.83      0.38 o 
   1   1  49       12.08       11.10      0.76 o 
   0   2  49       47.35       52.99      1.56 o 
   1   2  49        6.35        7.82      0.62 o 
   0   0  50        1.85        1.57      0.65 o 
   1   0  50        1.66        0.93      0.49 o 
   0   1  50        4.15        4.19      0.59 o 
   1   1  50       43.22       46.23      1.75 o 
                                                 
